# Supplementary material for: A gene deriving from the ancestral sex chromosomes was lost from the X and retained on the Y chromosome in eutherian mammals
Source: BMC Biol. 2022 Jun 9;20:133. doi: 10.1186/s12915-022-01338-8 (PMC9178871; doi:10.1186/s12915-022-01338-8)
Supplement: Supplementary file 1 — Additional file 1. Table of species distribution of PRSSLY homologs, including accession numbers for genomic and expression datasets used for identification of PRSSLY. [file 12915_2022_1338_MOESM1_ESM.xlsx]

## Sheet: Sheet1
Additional file 1: Species distribution of PRSSLY homologs
Species	Common name	Chromosome	Male genomic sequence	Female genomic sequence	RNA-seq	Evidence for activity	Source of gene sequence	Notes	PCR Primers	FISH Image	FISH Probes
Microcebus murinus	Mouse lemur	Y	GCF_000165445.2 (mixed male and female), SRX670586, SRX670579	SRX6859204, SRX6859203	SRX270644	RNA-seq	RNA-seq	Sequence matches male genome; no matches to female genome
Tupaia belangeri chinensis	Treeshrew	Y	GCF_000334495.1 , NW_006200268.1	GCA_000181375.1	SRX157965	RNA-seq	RNA-seq	Sequence matches male genome; no matches to female genome
Mus musculus	Mouse	Y	AC279166.1 (Y BAC)	SRX10095181, SRX10095182	SRX1769372	RT-PCR, RNA-seq	RNA-seq, sequencing of RT-PCR product	Sequence matches male genome; no matches to female genome; male-specific PCR assays; FISH signal on the Y chromosome	3460f ATTTGGCACATCCCAATGTT 3460r CAAATTTGGGTTGGTTTTGG		Green=BAC clone CH29-45G4 (acc. no. AC279166.1); red=BAC clone RP24-498K8 (acc. no. AC139318.5)
Rattus norvegicus	Rat	14	GCF_015227675.2, AC279168.1, AC280362.1	ERX002194	SRX359414	RNA-seq, RT-PCR	RNA-seq	Sequence matches both male and female genomes; PCR produces the same signal in males and females; assigned to chr14 in assembly	2802f AAAAGGCACCTGAGCATCAT 2802r CTCTCTGGAGCCAGGAAATG
Mesocricetus auratus	Golden hamster	Y	GCF_000349665.1 , SRX9176963 (Cricetulus griseus)	GCF_017639785.1	SRX9824657	RNA-seq, RT-PCR	RNA-seq; sequencing of RT-PCR products	Sequence matches male genome; no matches to female genome
Cavia porcellus	Guinea pig	Y		GCF_000151735.1	SRX8937289	RNA-seq	RNA-seq	No matches to female genome
Ellobius lutescens	Mole vole	autosome	GCA_001685075.1 , SRX1739620	GCA_001685115.1, SRX1756256	SRX1466572	RNA-seq	RNA-seq	Sequence matches both male and female genomes
Myodes glareolus	Bank vole	Y	GCA_004368595.1, SRX1142486, SRX1142485, SRX1142484 (sex unknown) MULK01025443.1 (male)	GCA_902806735.1, SRX2009621	SRX2209239	RNA-seq	RNA-seq	Sequence matches male genome; no matches to female genome
Peromyscus eremicus	Cactus mouse	nd		GCA_902702925.1, ERX3468160	ERX1425046	RNA-seq	RNA-seq	Matches male genome; partial match to female genome; Sry also matches female genome; annotated male genomic sequence not available
Peromyscus maniculatus	Deer mouse	Y	SRX9746238, GCA_902702925.1	SRX364632	SRX2186902-3, SRX2186910-12, SRX2186914	RNA-seq	RNA-seq	Sequence matches male genome; no matches to female genome
Neotoma lepida	Desert woodrat	nd	GCA_001675575.1, LZPO01017748.1					Predicted sequence; transcription is not confirmed; female genomic sequence is not available
Castor fiber	Beaver	nd	GCF_001984765.1 , NW_017873024 (Castor canadensis),SRX2486312, SRX4562079 (sex unkn)		SRX2387506-9	RNA-seq	RNA-seq	Male genomic sequence is available only for one close species; female genomic sequence is not available
Urocitellus parryii	Arctic ground squirrel	nd	GCF_003426925.1, NW_020540734					Predicted sequence; transcription is not confirmed; female genomic sequence is not available
Fukomys damarensis	Damara mole rat	nd	GCF_000743615.1	GCF_012274545.1, NW_022900954.1	SRX347953, SRX347948, SRX1130134	RNA-seq	RNA-seq	Sequence matches both male and female genomes
Talpa occidentalis	Spanish mole	nd	GCF_014898055.1, NW_023601851.1, SRX4935872		SRX4746078-79	RNA-seq	RNA-seq, predicted sequence XM_037518333	Female genomic sequence is not available
Chinchilla lanigera	Chinchilla	Y		SRX5415877, SRX5415864, GCA_000276665.1	SRX114649, SRX112556	RNA-seq	RNA-seq, predicted sequence GBDF01194970.1	Male genomic sequence is not available; no matches to female genome
Oryctolagus cuniculus	Rabbit	Y	SRX866227	GCF_000003625.3	SRX110711	RNA-seq	RNA-seq	Sequence matches male genome; no matches to female genome; male-specific PCR assays	1946f AACATTGCACCAAGCCCTAC 1946r GTGTGGCTGAACAGAAGCAG 1947f GTGATCTGGGGTCTCCTCTG 1947r GACTGAGAGGGAGGTGGATG 1948f AGAGTGTGGATTACGCCCAG 1948r CAGTATGGAGCCAGCACAGA 1949f ACTCAGAAGCTCTTGCACTGG 1949r TAGATCCAGGCTCTCCTCCA 1950f CAAGTGGGGCTGATTGATCT 1950r CAGGAAGCACTAAGGGTTGC
Enhydra lutris kenyoni	Sea otter	Y	GCF_002288905.1, NW_019154294.1	GCA_006410715.1, SRX5397353 (Enhydra lutris nereis)		No evidence	Genomic prediction	Testis RNA-seq is not available; prediction is based on male genomic sequence and ferret PRSSLY sequence; no matches to female genomic sequence
Mustela putorius furo	Ferret	Y	GCF_011764305.1 , JH418647.1	GCA_000215625.1, GCA_920103865.1, ERX6825787, SRX041629	SRX112813	RNA-seq	RNA-seq; predicted sequence XM_004828152.1	Sequence matches male genome; no matches to female genome
Mustela erminea	Ermine	Y	GCF_009829155.1, NC_045636	SRX3905913, SRX3905911		No evidence	XM_032331896.1	Sequence matches male genome; no matches to female genome; predicted sequence is almost identical to Mustela putorius furo
Odobenus rosmarus	Walrus	nd	NW_004450708.1, GCF_000321225.1			No evidence	Prediction based on genomic sequence	Female genomic sequence is not available
Zalophus californianus	Sea lion	Y	NC_045613.1, GCF_009762305.2	SRX8012900, GCA_004024565.1	SRX4928796	RNA-seq	XM_035725949.1, RNA-seq	Sequence matches male genome; no matches to female genome
Neomonachus schauinslandi	Hawaiian monk seal	Y	GCF_002201575.2, NC_058420.1			No evidence	XM_021690484.1	Female genomic sequence and testis RNA-seq not available; assigned to chrY in assembly
Ursus maritimus	Polar bear	Y	GCF_017311325.1, GCF_000687225.1, NW_024423341.1	SRX3045660, SRX3045655 (brown bear)		No evidence	XM_008710443.1	Assigned to chrY in assembly; no matches to female genome of closely related species
Canis lupus familiaris	Dog	Y	KP081776	GCA_013276365.2	SRX5279848,SRX5279855	RNA-seq, RT-PCR (primers 1967-1970)	RNA-seq	Assigned to cgrY in the assembly; no matches to female genome; male-specific PCR assays	1967f CCTTTCTTGTTCCTTGCTCG 1967r TTCCAGATTGAAATCCAGGC 1968f CAGAAGCACTAGCCCTGGTC 1968r AGGCAGATAGGAAGCACCAA 1969f AAGTCCTGGGATTCTGCAA 1969r TGGCTTCCACACAGAAAGTG 1970f TTAGGGGCACCTCTGGTATG 1970r GCCGAATAGAAGCAGGAGTG
Vulpes vulpes	Red fox	Y	GCF_003160815.1	GCA_018345385.1	SRX2834490	RNA-seq	RNA-seq	Sequence matches male genome; no matches to female genome
Bos taurus	Cattle	Y	AC152072.7 (Y BAC)	GCF_002263795.1	SRX4093094, SRX4093096, SRX4093095	RNA-seq, RT-PCR	RNA-seq, sequencing RT-PCR products	Sequence matches male genome; no matches to female genome; male-specific PCR assays	1868f TGCAACTCTCTTTCTCCCATTTCTGTGC 1868r AGGACTTAGGCTTTTCCATCCAAGGCAT 1872f TTCCTTTTCTGGCTCCAGGGAGTTACAC 1872r GCCCTGCCTTATTTTCACAGTGAGTTATGA 1869f CTTCAAGACCCTGCTCAAGCTCAAACTG 1869r AGGACTTAGGCTTTTCCATCCAAGGCAT		BAC clone CH240-1F5 (acc. no. AC152072.7)
Pantholops hodgsonii	Tibetan antelope	nd	NW_005810830.1, GCF_000400835.1			No evidence	Prediction based on genomic sequence	Female genomic sequence and testis RNA-seq not available
Ovis aries	Sheep	Y	GCA_018804185.1. SRX14000663	GCF_016772045.1	SRX3274362, SRX3279754, SRX3279767	RNA-seq	RNA-seq	Sequence matches male genome; no matches to female genome
Capra hircus	Goat	Y	GCF_001704415.1	GCA_009758055.1	SRX1947628, SRX1947629, SRX1947630	RNA-seq	RNA-seq	Sequence matches male genome; no matches to female genome
Odocoileus virginianus	White-tailed deer	Y	GCF_002102435.1, NW_018333206.1	GCA_020976825.1	SRX2175795, SRX2175797	RNA-seq	RNA-seq	Sequence matches male genome; no matches to female genome
Balaenoptera acutorostrata scammoni	Minke whale	Y	GCF_000493695.1, NW_006729412.1, KI538093	GCA_008795845.1 (other Balaenoptera whale)		No evidence	Prediction based on genomic sequence	Sequence matches male genome; no matches to female genome
Sus scrofa	Pig	Y	GCF_000003025.6, NC_010462.3	GCA_017957985.1	SRX229765-9	RNA-seq, RT-PCR	RNA-seq, sequencing RT-PCR products	Sequence matches male genome; no match to female genome; assigned to chrY in the assembly; male-specific PCR assays	1868f TGCAACTCTCTTTCTCCCATTTCTGTGC 1868r AGGACTTAGGCTTTTCCATCCAAGGCAT 1872f TTCCTTTTCTGGCTCCAGGGAGTTACAC 1872r GCCCTGCCTTATTTTCACAGTGAGTTATGA 1869f CTTCAAGACCCTGCTCAAGCTCAAACTG 1869r AGGACTTAGGCTTTTCCATCCAAGGCAT
Camelus ferus	Camel	Y	SRX4606133, SRX4606132, GCF_009834535.1	SRX3916437, SRX3774562, GCF_000767855.1	SRX4610991	RNA-seq	RNA-seq, genomic sequence, XM_006195429.2	Sequence matches male genome; no matches to female genome; erroneously assigned to chrX in assembly
Giraffa camelopardalis	Giraffe	nd	JABSTO010007746			No evidence	Prediction based on genomic sequence	Sequence matches male genome
Pteropus alecto	Black flying fox	nd	NW_006433510.1, GCF_000325575.1			No evidence	Genomic sequence, XM_025044285	Female genomic sequence is not available
Pteropus giganteus	Indian flying fox	nd	GCF_902729225.1	ERX3372620		No evidence	Genomic sequence, XM_039875739.1	Matches both male and female genome; other Y-linked genes (SRY, TSPY, RBMY) also match female genome; possible Y translocation (Many bat species have rearranged sex chromosome systems - eg. PMID: 27260645, PMID: 33868592)
Rousettus aegyptiacus	Egyptian fruit bat	nd	GCF_014176215.1, GCA_001466805.2	GCA_004024865.1, SRX4501362	SRX1429054	RNA-seq	Genomic sequence, RNA-seq	Matches both male and female genome; other Y-linked genes (SRY, TSPY, RBMY) also match female genome; possible Y translocation
Loxodonta africana	Elephant	Y	SRX339470	GCF_000001905.1		no evidence	male genomic sequence	Sequence matches male genome; no matches to female genome
Macropus eugenii	Wallaby	X	CU234131.7	GCA_000004035.1, GL141582.1	DRX012262	RNA-seq	RNA-seq, genomic sequence	Sequence matches both male and female genomes; assigned to chrX by synteny and by FISH in a closely related species - potoroo (Ptk2) - for which a cell line was readily available			Wallaby BAC clone MEKBa-63D15 (acc. no. CU234131.7)
Sarcophilus harrisii	Tasmanian devil	X	ERX779191, ERX779192, ERX779194, ERX779195	GCF_000189315.1, GCA_007988765.1	ERX2811915-8	RNA-seq	RNA-seq, genomic sequence, XM_003775002.1	Assigned to chrX in assembly
Vombatus ursinis	Wombat	nd	GCF_900497805.2, NW_020941101.1	GCA_904813235.1	ERX2730373, ERX2730372	RNA-seq	XM_027865696.1	Prediction based on male genomic sequence; testis RNA-seq is not available; weak transcription in somatic tissues confirms activity but does not enable assembly
Phascolarctos cinereus	Koala	nd			SRX5503551	RNA-seq	RNA-seq
Ornithorhynchus anatinus	Platypus	6	NC_041733.1, GCF_004115215.2	GCA_000002275.2	SRX081891-2	RNA-seq	RNA-seq, genomic sequence, XM_039912330.1	Sequence matches both male and female genomes; assigned to chr6 in the assembly
Tachyglossus aculeatus	Echidna	nd	SRX317056, GCF_015852505.1	SRX317058	SRX7214458	RNA-seq	RNA-seq, genomic sequence	Sequence matches both male and female genomes
Anolis carolinensis	Anole lizard	1	GCF_000090745.1		SRX2704219-21, SRX3367762, SRX3436885-6	RNA-seq	RNA-seq, XM_016998567.1	Sex is not specified in the assembly; assigned to chr1
Pogona vitticeps	Bearded dragon	1	GCF_900067755.1		ERX379375, ERX697263	RNA-seq	XM_020792993.1, RNA-seq, genomic sequence	Sex is not specified in the assembly; assigned to chr1
Paroedura picta	Ocelot gecko	nd	GCA_003118565.2, BDOT02000003.1		DRX042536	RNA-seq	Genomic sequence, RNA-seq	Sex is not specified in the assembly; weak transcription in somatic tissues confirms activity but does not enable assembly
Zootoca vivipara	Viviparous lizard	nd		GCF_011800845.1, NC_048620.1		No evidence	XM_035097262.1
Lacerta agilis	Sand lizard	16		GCF_009819535.1, NC_046327.1		No evidence	XM_033173881.1	Assigned to chr16 in assembly
Podarcis muralis	Common wall lizard	17	GCF_004329235.1, CM014759.1		SRX5274936	RNA-seq	RNA-seq, XM_028711624	Assigned to chr17 in assembly
Cynops pyrrhogaster	Japanese fire belly newt	nd			SRX682040	RNA-seq	RNA-seq	Genomic sequence is not available
Pleurodeles waltl	Iberian ribbed newt	nd	SRX5394269, SRX3156562 (sex unknown)		DRX131377, DRX131376, DRX131373	RNA-seq	RNA-seq
Rhinatrema bivittatum	Two-lined caecilian	1	GCF_901001135.1, NC_042615.1		SRX2848297	RNA-seq	XM_029608000.1	Sex is not specified in the assembly; assigned to chr1
Microcaecilia unicolor	Tiny cayenne caecilian	2	GCF_901765095.1, NC_044032.1			No evidence	XM_030192074.1	Sex is not specified in the assembly; assigned to chr2
Geotrypetes seraphini	Gaboon caecilian	1	GCF_902459505.1, NC_047084.1		ERX3862561, SRX2382493	RNA-seq	XM_033921891.1	Sex is not specified in the assembly; assigned to chr1; testis RNA-seq is not available, but there is robust expression in ovary
