# Supplementary material for: A gene deriving from the ancestral sex chromosomes was lost from the X and retained on the Y chromosome in eutherian mammals
Source: BMC Biol. 2022 Jun 9;20:133. doi: 10.1186/s12915-022-01338-8 (PMC9178871; doi:10.1186/s12915-022-01338-8)
Supplement: Supplementary file 3 — Additional file 3. Table detailing evidence that PRSSLY homologs are missing in species. [file 12915_2022_1338_MOESM3_ESM.xlsx]

## Sheet: Sheet1
Additional file 3: Evidence that PRSSLY homologs are missing in species/groups
Group	Species	Common name	Genomic data	RNA-seq data	Species from which PRSSLY sequence was used for search	Notes
Primates	Homo sapiens	Human	GCA_000001405.29	SRX1038912. SRX12960406, SRX12960404, SRX9582654, SRX9033926(PacBio), SRX9033927(PacBio)	mouse lemur (Microcebus murinus)	Transcribed; no ORF in any transcript
	Pan troglodytes	Chimpanzee	GCF_002880755.1	ERX6700401, ERX6700400, SRX081981 (pan paniscus), SRX081969	mouse lemur (Microcebus murinus)	Transcribed at low level; multiple frame shifts.
	Gorilla gorilla	Gorilla	GCA_015021865.1, JADBMG010000047.1	SRX7093734, SRX1486509, SRX217686	mouse lemur (Microcebus murinus)	Transcribed at low level; protease domain is not transcribed at all.
	Pongo abelii	Orangutan	GCA_015021835.1, JACXVN010000036.1, JACXVN010000030.1, JACXVN010000120.1	SRX7093678, SRX7093680, SRX1160420, SRX1160419	mouse lemur (Microcebus murinus)	Transcribed at very low level; no ORF compatible with protease domain.
	Macaca mulatta	Resus monkey	GCF_003339765.1, NC_027914.1	SRX9582640, SRX9582639, SRX5279815,SRX2577774	mouse lemur (Microcebus murinus)	Transcribed at very low level; no ORF compatible with protease domain.
	Callithrix jacchus	Marmoset monkey	GCF_009663435.1, CM023155.1	ERX6700406, SRX9813543, SRX335333, SRX7843906(pacbio)	mouse lemur (Microcebus murinus)	Transcribed at low level; multiple frame shifts; many different transcripts.
Rodents	Tokudaia muenninki	Spiny rat	Not available	DRX053628, DRX053627, DRX053626	rat (Rattus norvegicus)	No matches at all in testis RNA-seq. Genomic sequence is not available.
	Heterocephalus glaber	Naked mole rat	GCF_000247695.1, GCA_014060925.1, GCA_000230445.1; SRX047055, SRX047049	SRX1113845, SRX984408, SRX984406	Damara mole rat (Fukomys damarensis)	Genomic sequence is in both male and female; PRSSLY is transcribed and some transcripts have ~500nt ORF, but less than half of the protease domain is present.
Cats	Felis catus	Domestic cat	GCF_018350175.1 (female), GCA_019924945.1 (male, Felis chaus ), SRX10169427	ERX3441371, SRX998633, SRX11323328, SRX11323322	Dog (Canis lupus familiaris)	No matches to genomic DNA, no matches in testis RNA-seq
	Panthera leo	Lion	GCF_018350215.1 (male), GCA_008795835.1 (female), SRX7891878	SRX9803743, SRX9803742	Dog (Canis lupus familiaris)	No matches to genomic DNA; no matches in testis RNA-seq
	Panthera tigris	Tiger	GCA_021131075.1 (male), GCF_000464555.1 (male), SRX13805089, SRX11597535	SRX9804100, SRX11597535	Dog (Canis lupus familiaris)	No matches to genomic DNA, no matches in testis RNA-seq.
	Suricata suricatta	Meerkat		SRX5802342, SRX5802331	Dog (Canis lupus familiaris)	Genomic DNA sequence is not available; no matches in testis RNA-seq
Equus	Equus caballus	Domestic horse	GCA_000696655.1 (male), GCA_002166905.2(male), GCF_002863925.1(female), ERX4865485, SRX9198517	ERX3441349, SRX3022262, SRX3022260	Cow (Bos taurus)	No matches to female DNA, multiple matches to Y chromosome. Low level transcription; frameshifts in the protease domain.
	Equus quagga	Plains zebra	GCF_021613505.1, NW_025793557.1, NW_025802888.1		Cow (Bos taurus)	Multiple matches to Y chromosome; frameshifts in the protease domain.
	Equus asinus	Donkey	GCF_016077325.2 (male), GCF_001305755.1(male)	SRX5195929, SRX5195927, SRX5195926	Cow (Bos taurus)	Multiple matches to Y chromosome. Low level transcription with premature stop and frameshifts in the protease domain.
Dolphins	Tursiops truncatus	Bottlenose dolphin	GCF_011762595.1(male)		Whale (Balaenoptera acutorostrata)	Some matches to upstream ORF; no matches to protease domain.
	Platanista gangetica	Ganges River dolphin	GCA_017311385.1 (sex unkn)		Whale (Balaenoptera acutorostrata)	Multiple frameshifts in protease domain.
	Sousa chinensis	Indo-pacific humpbacked dolphin	GCA_007760645.1 (male)		Whale (Balaenoptera acutorostrata)	Some matches to upstream ORF; no matches to protease domain.
	Platanista minor	Indus River dolphin	GCA_004363435.1 (female)		Whale (Balaenoptera acutorostrata)	No matches
	Lipotes vexillifer	Yangtze River dolphin	GCF_000442215.1 (sex unkn)		Whale (Balaenoptera acutorostrata)	No matches
	Tursiops aduncus	Indo-pacific bottlenose dolphin	GCA_003227395.1 (female)		Whale (Balaenoptera acutorostrata)	No matches
	Tursiops truncatus	Common bottlenose dolphin	GCA_011762515.1 (male)		Whale (Balaenoptera acutorostrata)	Some matches to upstream ORF; no matches to protease domain.
	Tursiops truncatus	Common bottlenose dolphin	GCA_011762535.1 (male)		Whale (Balaenoptera acutorostrata)	No matches
	Sousa chinensis	Indo-pacific humpbacked dolphin	GCA_003521335.2 (female)		Whale (Balaenoptera acutorostrata)	No matches
	Tursiops aduncus	Indo-pacific bottlenose dolphin	GCA_001922835.1 (male), GCA_011057625.1 (male)		Whale (Balaenoptera acutorostrata)	No matches
Didelphinae	Monodelphis domestica	Gray short-tailed opossum	SRX339475 (male)	ERX2819247, SRX9582583	Wallaby (Macropus eugenii)	No matches
	Gracilinanus agilis	Agile Gracile Mouse Opossum	GCF_016433145.1 (male), SRX10154112		Wallaby (Macropus eugenii)	No matches
Snakes	Boa constrictor	Boa	SRX5562483	SRX4115967,	Iguana (Anolis carolinensis)	No matches to protease domain
	Deinagkistrodon acutus	Chinese moccasin		SRX1620359	Iguana (Anolis carolinensis)	No matches to protease domain
	Crotalus viridis	Western rattlesnake	SRX7273744, GCA_003400415.2	SRX7785741	Iguana (Anolis carolinensis)	No matches to protease domain
	Pantherophis guttatus	Corn snake	SRX6362469, GCF_001185365.1	SRX6362412	Iguana (Anolis carolinensis)	No matches to protease domain
	Bungarus multicinctus	Many-banded krait		SRX10720929	Iguana (Anolis carolinensis)	No matches to protease domain
	Aipysurus laevis	Olive sea snake	SRX9300362		Iguana (Anolis carolinensis)	No matches to protease domain
	Crotalus adamanteus	Eastern diamondback rattlesnake	SRX9271294, GCA_018446365.1		Iguana (Anolis carolinensis)	No matches to protease domain
	Pseudoxenodon bambusicola	Bamboo False Cobra	SRX4195901		Iguana (Anolis carolinensis)	No matches to protease domain
	Thamnophis elegans	Western terrestrial garter snake	GCF_009769535.1		Iguana (Anolis carolinensis)	No matches to protease domain
	Hydrophis curtus	Short Sea Snake	GCA_019472885.1		Iguana (Anolis carolinensis)	No matches to protease domain
	Naja naja	Indian cobra	GCA_009733165.1, GCA_018093825.1		Iguana (Anolis carolinensis)	No matches to protease domain
	Hydrophis cyanocinctus	Blue-banded sea snake	GCA_019473425.1, GCA_004023725.1		Iguana (Anolis carolinensis)	No matches to protease domain
	Python bivittatus	Burmese python	GCF_000186305.1		Iguana (Anolis carolinensis)	No matches to protease domain
	Ophiophagus hannah	King cobra	GCA_000516915.1		Iguana (Anolis carolinensis)	No matches to protease domain
	Bothrops jararaca	Brazilian pit viper	GCA_018340635.1		Iguana (Anolis carolinensis)	No matches to protease domain
	Laticauda colubrina	Yellow-lipped sea krait	GCA_015471245.1, GCA_004320045.1		Iguana (Anolis carolinensis)	No matches to protease domain
	Laticauda laticaudata	Blue-lipped sea krait	GCA_004320025.1		Iguana (Anolis carolinensis)	No matches to protease domain
	Thamnophis sirtalis	Eastern Garter Snake	GCF_001077635.1		Iguana (Anolis carolinensis)	No matches to protease domain
	Crotalus tigris	Tiger Rattlesnake	GCF_016545835.1		Iguana (Anolis carolinensis)	No matches to protease domain
	Ptyas mucosa	Oriental ratsnake	GCA_012654045.1		Iguana (Anolis carolinensis)	No matches to protease domain
	Notechis scutatus	Tiger snake	GCF_900518725.1, GCA_900608555.1		Iguana (Anolis carolinensis)	No matches to protease domain
	Protobothrops flavoviridis	Okinawa habu	GCA_003402635.1		Iguana (Anolis carolinensis)	No matches to protease domain
	Hydrophis melanocephalus	Slender-necked sea snake	GCA_004320005.1		Iguana (Anolis carolinensis)	No matches to protease domain
	Crotalus horridus	Timber rattlesnake	GCA_001625485.1		Iguana (Anolis carolinensis)	No matches to protease domain
	Vipera berus berus	Common European viper,	GCA_000800605.1		Iguana (Anolis carolinensis)	No matches to protease domain
	Pseudonaja textilis	Eastern brown snake	GCF_900518735.1, GCA_900608585.1		Iguana (Anolis carolinensis)	No matches to protease domain
	Pantherophis obsoletus	Black Rat Snake	GCA_012654085.1		Iguana (Anolis carolinensis)	No matches to protease domain
	Protobothrops mucrosquamatus	Brown-spotted pit viper	GCF_001527695.2		Iguana (Anolis carolinensis)	No matches to protease domain
	Emydocephalus ijimae	Ijima's sea snake	GCA_004319985.1		Iguana (Anolis carolinensis)	No matches to protease domain
	Thermophis baileyi	Bailey's snake	GCA_003457575.1		Iguana (Anolis carolinensis)	No matches to protease domain
	Pituophis catenifer pumilus	Santa Cruz Gophersnake	GCA_019677565.1		Iguana (Anolis carolinensis)	No matches to protease domain
	Myanophis thanlyinensis		GCA_017656035.1		Iguana (Anolis carolinensis)	No matches to protease domain
	Crotalus pyrrhus	Southwestern Speckled Rattlesnake	GCA_000737285.1		Iguana (Anolis carolinensis)	No matches to protease domain
	Hydrophis hardwickii	Hardwicke's sea snake	GCA_004023765.1		Iguana (Anolis carolinensis)	No matches to protease domain
	Anilios bituberculatus	Prong-snouted blind snake	GCA_022379055.1		Iguana (Anolis carolinensis)	No matches to protease domain
	Chrysopelea ornata	Golden Flying Snake	GCA_019457695.1		Iguana (Anolis carolinensis)	No matches to protease domain
	Thamnophis elegans	Western terrestrial garter snake	GCA_009769695.1		Iguana (Anolis carolinensis)	No matches to protease domain
Birds	Sturnus vulgaris	Starling	GCF_001447265.1		Iguana (Anolis carolinensis)	No matches
	Myiopsitta monachus	Parrots		SRX9892932	Iguana (Anolis carolinensis)	No matches
	Strigops habroptila	Parrots	GCF_004027225.2		Iguana (Anolis carolinensis)	No matches
	Falco rusticolus	Falcons	GCF_015220075.1		Iguana (Anolis carolinensis)	No matches
	Dryobates pubescens	Woodpeckers	GCF_000699005.1		Iguana (Anolis carolinensis)	No matches
	Buceros rhinoceros silvestris	Hornbills	GCF_000710305.1		Iguana (Anolis carolinensis)	No matches
	Tyto alba	Owls	GCA_000687205.1	ERX3418285	Iguana (Anolis carolinensis)	No matches
	Gymnogyps californianus	New world vultures	GCA_018139145.1	SRX13339313	Iguana (Anolis carolinensis)	No matches
	Buteo japonicus	Hawks and eagles	GCA_010312235.1		Iguana (Anolis carolinensis)	No matches
	Chroicocephalus maculipennis	Gulls	GCA_013397655.1		Iguana (Anolis carolinensis)	No matches
	Calidris pygmaea	Sandpipers	GCA_003697955.1		Iguana (Anolis carolinensis)	No matches
	Pelecanus crispus	Pelicans	GCF_000687375.1		Iguana (Anolis carolinensis)	No matches
	Egretta garzetta	Herons	GCF_000687185.1		Iguana (Anolis carolinensis)	No matches
	Theristicus caerulescens	Ibises and Spoonbills	GCA_020745775.1		Iguana (Anolis carolinensis)	No matches
	Phalacrocorax auritus	Cormorants	GCA_002173455.1		Iguana (Anolis carolinensis)	No matches
	Ciconia maguari	Storks	GCA_017639555.1		Iguana (Anolis carolinensis)	No matches
	Aptenodytes patagonicus	Penguins	GCA_010087175.1		Iguana (Anolis carolinensis)	No matches
	Phoebastria albatrus	Albatrosses	GCA_014363385.1		Iguana (Anolis carolinensis)	No matches
	Gavia stellata	Loons	GCF_000690875.1		Iguana (Anolis carolinensis)	No matches
	Tauraco erythrolophus	Turacos	GCA_009769465.1		Iguana (Anolis carolinensis)	No matches
	Grus nigricollis	Cranes	GCA_004360235.1		Iguana (Anolis carolinensis)	No matches
	Cuculus canorus	Cuckoos	GCA_017976375.1		Iguana (Anolis carolinensis)	No matches
	Ardeotis kori	Bustards	GCA_013396375.1		Iguana (Anolis carolinensis)	No matches
	Calypte anna	Hummingbirds	GCF_003957555.1		Iguana (Anolis carolinensis)	No matches
	Apus apus	Swifts	GCA_020740795.1		Iguana (Anolis carolinensis)	No matches
	Podargus strigoides	Tawny frogmouth	GCA_013399755.1		Iguana (Anolis carolinensis)	No matches
	Alopecoenas beccarii	Pigeons	GCA_013399365.1		Iguana (Anolis carolinensis)	No matches
	Opisthocomus hoazin	Hoatzin	GCF_000692075.1		Iguana (Anolis carolinensis)	No matches
	Phoenicopterus ruber ruber	Flamingos	GCA_009819775.1		Iguana (Anolis carolinensis)	No matches
	Gallus gallus	Chickens	GCF_016699485.2	SRX8326416, SRX8326415	Iguana (Anolis carolinensis)	No matches
	Aythya fuligula	Ducks		SRX9968590	Iguana (Anolis carolinensis)	No matches
	Anas zonorhyncha	Ducks	GCA_002224875.1		Iguana (Anolis carolinensis)	No matches
	Apteryx mantelli mantelli	Kiwis	GCA_001039765.2		Iguana (Anolis carolinensis)	No matches
	Dromaius novaehollandiae	Emus	GCA_016128335.1	SRX3958602, SRX3958601, SRX3958598	Iguana (Anolis carolinensis)	No matches
	Tinamus guttatus	Tinnamous	GCF_000705375.1		Iguana (Anolis carolinensis)	No matches
	Rhea pennata	Rheas	GCA_003342835.1		Iguana (Anolis carolinensis)	No matches
	Struthio camelus australis	Ostriches	GCF_000698965.1		Iguana (Anolis carolinensis)	No matches
Alligators	Alligator mississippiensis	American alligator	GCF_000281125.3, GCA_001541155.1, GCA_001541185.1	SRX1044762	Iguana (Anolis carolinensis)	No matches
	Alligator sinensis	Chiunese alligator	GCF_000455745.1	SRX9308329, SRX9304572	Iguana (Anolis carolinensis)	No matches
Turtles	Trachemys scripta elegans	Red-eared slider	GCF_013100865.1		Iguana (Anolis carolinensis)	No matches
	Chelonia mydas	Green sea turtle	GCF_015237465.2, GCA_015220195.2, GCF_000344595.1		Iguana (Anolis carolinensis)	No matches
	Mauremys reevesii	Chinese pond turtle	GCF_016161935.1	SRX4393138	Iguana (Anolis carolinensis)	No matches
	Chrysemys picta bellii	Western Painted Turtle	GCF_000241765.4, GCA_011386835.1		Iguana (Anolis carolinensis)	No matches
	Dermochelys coriacea	Leatherback sea turtle	GCF_009764565.3, GCA_009762595.2, GCA_006547105.1		Iguana (Anolis carolinensis)	No matches
	Mauremys mutica	Yellow pond turtle	GCF_020497125.1		Iguana (Anolis carolinensis)	No matches
	Rafetus swinhoei	Yangtze giant softshell turtle	GCA_019425775.1		Iguana (Anolis carolinensis)	No matches
	Gopherus evgoodei	Goode's thornscrub tortoise	GCF_007399415.2, GCA_007399395.1		Iguana (Anolis carolinensis)	No matches
	Pelodiscus sinensis	Chinese softshell turtle	GCF_000230535.1	SRX2352136, SRX2352135, SRX2351846	Iguana (Anolis carolinensis)	No matches
	Chelydra serpentina	Common snapping turtle	GCA_018859375.1, GCA_007922165.1		Iguana (Anolis carolinensis)	No matches
	Podocnemis expansa	Arrau turtle	GCA_007922195.1		Iguana (Anolis carolinensis)	No matches
	Chelonoidis abingdonii	Pinta Island tortoise	GCF_003597395.1		Iguana (Anolis carolinensis)	No matches
	Gopherus agassizii	Desert tortoise	GCA_002896415.1		Iguana (Anolis carolinensis)	No matches
	Apalone spinifera	Spiny softshell turtle	GCA_000385615.1		Iguana (Anolis carolinensis)	No matches
	Malaclemys terrapin terrapin	The diamondback terrapin	GCA_001728815.2		Iguana (Anolis carolinensis)	No matches
	Emydura subglobosa	Red-bellied short-necked turtle	GCA_007922225.1		Iguana (Anolis carolinensis)	No matches
	Platysternon megacephalum	Big-headed turtle	GCA_003942145.1		Iguana (Anolis carolinensis)	No matches
	Carettochelys insculpta	Pig-nosed Turtle	GCA_007922185.1		Iguana (Anolis carolinensis)	No matches
	Terrapene carolina triunguis	Three-toed box turtle	GCF_002925995.2		Iguana (Anolis carolinensis)	No matches
	Pelusios castaneus	West African Mud Turtle	GCA_007922175.1		Iguana (Anolis carolinensis)	No matches
	Cuora amboinensis	Amboina box turtle	GCA_004028625.2		Iguana (Anolis carolinensis)	No matches
	Dermatemys mawii	Central American river turtle	GCA_007922305.1		Iguana (Anolis carolinensis)	No matches
	Mesoclemmys tuberculata	Tuberculate Toad-headed Turtle	GCA_007922155.1		Iguana (Anolis carolinensis)	No matches
	Cuora mccordi	Mc Cord's Box Turtle	GCA_003846335.1		Iguana (Anolis carolinensis)	No matches
	Actinemys marmorata	Northwestern Pond Turtle	GCA_022086895.1, GCA_009430475.1		Iguana (Anolis carolinensis)	No matches
Frogs	Xenopus laevis	African clawed frog	GCF_017654675.1, GCF_001663975.1	SRX3162318, SRX3162317	Salamander (Cynops pyrrhogaster)	No matches
	Xenopus tropicalis	Western clawed frog	GCF_000004195.4,GCA_013368275.1	SRX2704328, SRX328088	Salamander (Cynops pyrrhogaster)	No matches
	Rana temporaria	Common frog	GCF_905171775.1, GCA_905171725.1, GCA_009802015.1	SRX4167435	Salamander (Cynops pyrrhogaster)	No matches
	Bufo gargarizans	Asiatic Toad	GCF_014858855.1		Salamander (Cynops pyrrhogaster)	No matches
	Bufo bufo	Common toad	GCF_905171765.1, GCA_905171715.1		Salamander (Cynops pyrrhogaster)	No matches
	Leptobrachium ailaonicum	Yunnan mustache toad	GCA_018994145.1		Salamander (Cynops pyrrhogaster)	No matches
	Hymenochirus boettgeri	African Dwarf Frog	GCA_019447015.1		Salamander (Cynops pyrrhogaster)	No matches
	Pyxicephalus adspersus	African bullfrog	GCA_004786255.1	SRX3841202	Salamander (Cynops pyrrhogaster)	No matches
	Leptobrachium leishanense	Leishan spiny toad	GCA_009667805.1	SRX5528974	Salamander (Cynops pyrrhogaster)	No matches
	Engystomops pustulosus	Túngara frog	GCA_019512145.1		Salamander (Cynops pyrrhogaster)	No matches
	Eleutherodactylus coqui	Common coquí	GCA_019857665.1		Salamander (Cynops pyrrhogaster)	No matches
	Lithobates catesbeianus	North American bullfrog	GCA_002284835.2		Salamander (Cynops pyrrhogaster)	No matches
	Rhinella marina	Cane toad	GCA_900303285.1		Salamander (Cynops pyrrhogaster)	No matches
	Pipa carvalhoi	Carvalho's Surinam toad	GCA_021901965.1		Salamander (Cynops pyrrhogaster)	No matches
	Nanorana parkeri	Tibetan frog	GCF_000935625.1		Salamander (Cynops pyrrhogaster)	No matches
	Oophaga pumilio	Strawberry poison-dart frog	GCA_009801035.1		Salamander (Cynops pyrrhogaster)	No matches
	Spea multiplicata	New Mexico spadefoot toad	GCA_009364415.1		Salamander (Cynops pyrrhogaster)	No matches
	Bombina variegata variegata	Yellow-bellied toad	GCA_905336975.1		Salamander (Cynops pyrrhogaster)	No matches
	Ranitomeya imitator	Mimic poison frog	GCA_905332335.1		Salamander (Cynops pyrrhogaster)	No matches
	Glandirana rugosa	Japanese wrinkled frog	GCA_018402905.1		Salamander (Cynops pyrrhogaster)	No matches
	Limnodynastes dumerilii	Banjo frog	GCA_011038615.1		Salamander (Cynops pyrrhogaster)	No matches
	Pipa parva	Dwarf Surinam toad	GCA_019650415.1		Salamander (Cynops pyrrhogaster)	No matches
	Platyplectrum ornatum	Ornate burrowing frog	GCA_016617825.1		Salamander (Cynops pyrrhogaster)	No matches
	Spea bombifrons	Plains spadefoot toad	GCA_009364475.1		Salamander (Cynops pyrrhogaster)	No matches
	Scaphiopus holbrookii	Eastern spadefoot	GCA_009364455.1		Salamander (Cynops pyrrhogaster)	No matches
	Scaphiopus couchii	Couch's Spadefoot	GCA_009364435.1		Salamander (Cynops pyrrhogaster)	No matches
Fish	Eptatretus burgeri	Inshore hagfish	GCA_900186335.2	ERX2120223, ERX2120222	protein sequence of protease domain (mouse)	No matches
	Petromyzon marinus	Sea Lamprey	GCF_010993605.1	ERX6700169, ERX6700156,ERX6700134	protein sequence of protease domain (mouse)	No matches
	Carcharodon carcharias	Great white shark	GCF_017639515.1		protein sequence of protease domain (mouse)	No matches
	Latimeria chalumnae	Latimeria	GCF_000225785.1		protein sequence of protease domain (mouse)	No matches
	Danio rerio	Zebrafish	GCF_000002035.6	SRX10579922, SRX7416881	protein sequence of protease domain (mouse)	No matches
	Salmo salar	Atlantic salmon	GCF_905237065.1		protein sequence of protease domain (mouse)	No matches
	Borostomias antarcticus	Large-eye snaggletooth	GCA_900323325.1		protein sequence of protease domain (mouse)	No matches
	Parasudis fraserbrunneri		GCA_900302295.1		protein sequence of protease domain (mouse)	No matches
	Benthosema glaciale	Glacier lantern fish	GCA_900323375.1		protein sequence of protease domain (mouse)	No matches
	Percopsis transmontana	Sand roller	GCA_900302285.1		protein sequence of protease domain (mouse)	No matches
	Gadus morhua	Atlantic cod	GCA_902167405.1	SRX1044014	protein sequence of protease domain (mouse)	No matches
	Rondeletia loricata	Redmouth whalefish	GCA_900302605.1		protein sequence of protease domain (mouse)	No matches
	Poecilia reticulata	Guppy	GCF_000633615.1	SRX447344	protein sequence of protease domain (mouse)	No matches
	Thunnus maccoyii	Southern bluefin tuna	GCF_910596095.1		protein sequence of protease domain (mouse)	No matches
	Tetraodon nigroviridis	Green spotted pufferfish	GCA_000180735.1		protein sequence of protease domain (mouse)	No matches
Lancelets	Branchiostoma floridae	Florida lancelet	GCF_000003815.2		protein sequence of protease domain (mouse)	No matches
	Asymmetron lucayanum		GCA_001663935.1		protein sequence of protease domain (mouse)	No matches
