# Supplementary material for: A gene deriving from the ancestral sex chromosomes was lost from the X and retained on the Y chromosome in eutherian mammals
Source: BMC Biol. 2022 Jun 9;20:133. doi: 10.1186/s12915-022-01338-8 (PMC9178871; doi:10.1186/s12915-022-01338-8)
Supplement: Supplementary file 4 — Additional file 4. Ka-Ks analysis of PRSSLY and homologs. [file 12915_2022_1338_MOESM4_ESM.xlsx]

## Sheet: Table
Additional file 4: Ka-Ks analysis of PRSSLY
Upstream ORF sequences for hamster and tasmanian devil are very short so these sequences were excluded from the analysis.
Short alignments within the upstream ORF should be considered unreliable, with a few exceptions in alignments between closely related species (platypus – echidna; fire-bellied newt – ribbed newt)
		Trypsin-like serine protease domain			Upstream ORF
Species 1	Species 2	Ka	Ks	Ka/Ks	Ka	Ks	Ka/Ks	Alignment length
MMU	BTA	0.1043	0.7415	0.1406	0.8404	1.2273	0.6848	39		MMU	Mus musculus	mouse
MMU	MMUR	0.1044	0.8417	0.1241	0.9288	1.2245	0.7585	181		BTA	Bos taurus	bull
MMU	TCH	0.1163	0.8596	0.1353	1.0137	0.9536	1.063	609		MMUR	Microcebus murinus	mouse lemur
MMU	RNO	0.0582	0.2616	0.2225	0.2147	0.2945	0.7292	987		TCH	Tupaia chinensis	tree shrew
MMU	MAU	0.0607	0.4928	0.1232						RNO	Rattus norvegicus	rat
MMU	PMA	0.0555	0.445	0.1248	0.6293	0.9156	0.6874	413		MAU	Mesocricetus auratus	hamster
MMU	PER	0.0573	0.4153	0.1379	0.6202	0.8883	0.6983	437		PMA	Peromyscus maniculatus	deer mouse
MMU	MPU	0.0924	0.8338	0.1108	0.9986	1.0046	0.994	191		PER	Peromyscus eremicus	cactus mouse
MMU	ZCA	0.1076	0.807	0.1333	0.8612	1.4123	0.6098	191		CPO	Cavia porcellus	guinea pig
MMU	CFA	0.0929	0.6771	0.1371	0.8878	1.3625	0.6516	148		MGL	Myodes glareolus	bank vole
MMU	VUL	0.0965	0.6767	0.1426	0.9464	0.9673	0.9784	134		MPU	Mustela putorius furo	ferret
MMU	OAR	0.0985	0.8448	0.1165	0.8199	1.2659	0.6477	561		ZCA	Zalophus californianus	sea lion
MMU	CHI	0.0983	0.8134	0.1209	0.819	1.3793	0.5938	39		CFA	Canis lupus familiaris	dog
MMU	OVI	0.1114	0.8429	0.1321	0.9492	1.1742	0.8083	330		VUL	Vulpes vulpes	fox
MMU	RAE	0.0933	0.7016	0.1329	0.7927	1.1652	0.6803	573		OAR	Ovis aries	sheep
MMU	MEU	0.3162	3.0071	0.1051	1.026	0.9325	1.1002	10		CHI	Capra hircus	goat
MMU	SHA	0.2761	3.0279	0.0912						OVI	Odocoileus virginianus	deer
MMU	OAN	0.2593	3.0346	0.0854	1.0047	0.9895	1.0153	22		RAE	Rousettus aegyptiacus	fruit bat
MMU	TAC	0.2733	2.8439	0.0961	1.0542	0.8756	1.2041	13		MEU	Macropus eugenii	wallaby
MMU	ACA	0.4057	2.7258	0.1488	0.971	1.0815	0.8979	19		SHA	Sarcophilus harrisii	tasmanian devil
MMU	PVI	0.3626	2.9485	0.123	0.8773	1.3822	0.6347	22		OAN	Ornithorhynchus anatinus	platypus
MMU	RBI	0.4528	2.8077	0.1613	0.9728	1.0733	0.9064	63		TAC	Tachyglossus aculeatus	echidna
MMU	CPY	0.4963	2.5777	0.1925	1.0434	0.8934	1.1679	99		ACA	Anolis carolinensis	anole lizard
MMU	PWA	0.5045	2.4943	0.2023	1.0462	0.8939	1.1704	94		PVI	Pogona vitticeps	bearded dragon
MMU	CPO	0.157	0.9832	0.1597	0.7216	1.4517	0.497	200		RBI	Rhinatrema bivittatum	caecilian
MMU	MGL	0.0758	0.5015	0.1512	0.4703	0.5085	0.9247	888		CPY	Cynops pyrrhogaster	fire belly newt
BTA	MMUR	0.0459	0.4797	0.0956	0.5863	0.6049	0.9693	3228		PWA	Pleurodeles waltl	ribbed newt
BTA	TCH	0.0614	0.4763	0.129	0.8449	0.748	1.1295	3778
BTA	RNO	0.1094	0.7411	0.1476	1.051	0.8494	1.2374	997
BTA	MAU	0.0937	0.7712	0.1214
BTA	PMA	0.0791	0.6544	0.1208	0.9242	0.9005	1.0263	1668
BTA	PER	0.0794	0.6201	0.1281	0.8084	1.1751	0.6879	1232
BTA	MPU	0.0285	0.3651	0.0782	0.9025	0.8705	1.0367	3502
BTA	ZCA	0.052	0.3857	0.1349	0.9411	0.8496	1.1077	3173
BTA	CFA	0.038	0.3916	0.097	0.9111	0.7337	1.2417	2746
BTA	VUL	0.0438	0.404	0.1084	0.6327	0.6306	1.0033	4176
BTA	OAR	0.0184	0.0742	0.2484	0.1051	0.105	1.0008	3792
BTA	CHI	0.0128	0.0739	0.1726	0.1104	0.1014	1.0891	3868
BTA	OVI	0.0294	0.0943	0.3117	0.1407	0.1621	0.8679	4079
BTA	RAE	0.042	0.3291	0.1277	0.3646	0.4713	0.7736	2409
BTA	MEU	0.2902	2.0225	0.1435	1.0328	0.9203	1.1222	66
BTA	SHA	0.2876	3.1515	0.0913
BTA	OAN	0.2446	2.9477	0.083	1.0642	0.8675	1.2268	17
BTA	TAC	0.2435	2.9022	0.0839	0.9446	1.1349	0.8324	142
BTA	ACA	0.4766	2.4423	0.1951	0.9251	1.196	0.7735	35
BTA	PVI	0.4239	2.6902	0.1576	1.0376	0.9024	1.1498	34
BTA	RBI	0.4584	2.6617	0.1722	1.0435	0.8975	1.1627	24
BTA	CPY	0.4958	2.5717	0.1928	1.0058	0.9859	1.0202	75
BTA	PWA	0.5098	2.5028	0.2037	1.0675	0.8133	1.3126	13
BTA	CPO	0.1294	0.688	0.1881	0.9971	0.762	1.3086	1730
BTA	MGL	0.0979	0.6815	0.1436	0.9781	1.068	0.9158	911
MMUR	TCH	0.0463	0.4947	0.0936	0.7946	0.7305	1.0878	6469
MMUR	RNO	0.1094	0.7862	0.1392	0.958	1.0779	0.8887	2416
MMUR	MAU	0.0963	0.7606	0.1266
MMUR	PMA	0.0839	0.7201	0.1165	0.6831	0.878	0.7779	1658
MMUR	PER	0.0848	0.6977	0.1215	0.601	0.886	0.6784	1276
MMUR	MPU	0.0255	0.4559	0.0559	0.571	0.6885	0.8293	7929
MMUR	ZCA	0.0451	0.4307	0.1046	0.5249	0.6903	0.7604	6136
MMUR	CFA	0.0376	0.4237	0.0889	0.832	0.8052	1.0333	5521
MMUR	VUL	0.0427	0.3995	0.1068	0.5872	0.7538	0.7789	7791
MMUR	OAR	0.034	0.5304	0.0642	0.5751	0.6047	0.951	2688
MMUR	CHI	0.0392	0.517	0.0758	0.6541	0.6336	1.0323	3208
MMUR	OVI	0.0505	0.6002	0.0842	0.6217	0.7386	0.8418	7792
MMUR	RAE	0.033	0.396	0.0833	0.4569	0.5065	0.9021	2558
MMUR	MEU	0.297	2.9502	0.1007	1.0287	0.9324	1.1033	171
MMUR	SHA	0.2835	3.0832	0.0919
MMUR	OAN	0.2492	2.6062	0.0956	1.1206	0.749	1.4962	288
MMUR	TAC	0.2478	2.919	0.0849	1.0007	0.9983	1.0025	104
MMUR	ACA	0.3886	2.6441	0.147	1.0401	0.9006	1.1549	34
MMUR	PVI	0.4145	2.6387	0.1571	0.9497	1.1353	0.8365	249
MMUR	RBI	0.4273	2.7801	0.1537	1.1126	0.7359	1.5118	33
MMUR	CPY	0.5062	2.5438	0.199	1.1161	0.735	1.5185	63
MMUR	PWA	0.5124	2.4815	0.2065	1.0152	0.9578	1.0599	34
MMUR	CPO	0.1363	0.6314	0.2158	0.7458	0.7581	0.9838	827
MMUR	MGL	0.0996	0.7654	0.1301	0.9489	1.0384	0.9138	1553
TCH	RNO	0.1171	0.8509	0.1376	0.9983	1.0057	0.9927	2409
TCH	MAU	0.1006	0.769	0.1308
TCH	PMA	0.0971	0.673	0.1443	0.9906	1.0317	0.9602	950
TCH	PER	0.0985	0.6411	0.1536	0.9384	1.2051	0.7787	1193
TCH	MPU	0.0482	0.4797	0.1004	0.8973	0.8464	1.0602	5573
TCH	ZCA	0.0662	0.466	0.142	0.9376	0.8297	1.13	4458
TCH	CFA	0.0571	0.4295	0.133	0.8682	0.6714	1.293	5191
TCH	VUL	0.0556	0.4441	0.1251	0.7364	0.8337	0.8834	4337
TCH	OAR	0.0572	0.4695	0.1217	0.869	0.6994	1.2426	3228
TCH	CHI	0.058	0.4697	0.1235	0.8304	0.7661	1.0839	3991
TCH	OVI	0.0638	0.5175	0.1233	0.9215	0.9106	1.0119	5363
TCH	RAE	0.0558	0.4574	0.1221	0.838	0.899	0.9321	1731
TCH	MEU	0.3299	2.564	0.1287	1.0717	0.8309	1.2897	42
TCH	SHA	0.2967	3.029	0.0979
TCH	OAN	0.2292	2.9254	0.0783	1.0187	0.9644	1.0562	15
TCH	TAC	0.2281	2.933	0.0778	0.997	1.0059	0.9912	26
TCH	ACA	0.5054	2.2475	0.2249	0.9823	1.051	0.9346	89
TCH	PVI	0.4019	2.5612	0.1569	1.0296	0.9344	1.1019	77
TCH	RBI	0.442	2.6799	0.1649	1.1039	0.7776	1.4198	62
TCH	CPY	0.5753	2.3459	0.2452	0.9857	1.0401	0.9477	23
TCH	PWA	0.5294	2.3643	0.2239	1.0977	0.7814	1.4047	60
TCH	CPO	0.1417	0.6152	0.2304	1.0288	0.9173	1.1216	220
TCH	MGL	0.1156	0.7526	0.1535	1.015	0.9547	1.0632	1140
RNO	MAU	0.0658	0.5039	0.1306
RNO	PMA	0.0642	0.4412	0.1454	0.386	0.5244	0.7362	967
RNO	PER	0.0644	0.4328	0.1489	0.3742	0.5032	0.7437	972
RNO	MPU	0.1007	0.7583	0.1328	0.9311	1.1034	0.8439	1241
RNO	ZCA	0.1145	0.703	0.1628	0.9546	1.1464	0.8326	1348
RNO	CFA	0.104	0.7552	0.1377	0.9956	1.0144	0.9814	478
RNO	VUL	0.1088	0.7596	0.1432	0.9805	1.0652	0.9205	1677
RNO	OAR	0.1057	0.7807	0.1354	1.011	0.9673	1.0452	2038
RNO	CHI	0.1049	0.7498	0.1398	1.021	0.9383	1.0882	1773
RNO	OVI	0.1119	0.7861	0.1423	0.9796	1.0701	0.9154	1343
RNO	RAE	0.105	0.6838	0.1536	0.983	1.0491	0.937	294
RNO	MEU	0.3281	3.073	0.1068	1.0566	0.8608	1.2276	18
RNO	SHA	0.3624	3.1272	0.1159
RNO	OAN	0.277	3.1195	0.0888	0.9464	1.1201	0.8449	53
RNO	TAC	0.2868	2.9321	0.0978	1.0537	0.8837	1.1923	53
RNO	ACA	0.4465	2.635	0.1695	0.9239	1.2062	0.766	15
RNO	PVI	0.3874	2.9546	0.1311	1.1557	0.6218	1.8587	21
RNO	RBI	0.5205	2.5298	0.2057	1.0962	0.7891	1.3892	57
RNO	CPY	0.5024	2.6723	0.188	0.9807	1.0515	0.9327	20
RNO	PWA	0.5004	2.6225	0.1908	0.9849	1.0356	0.9511	70
RNO	CPO	0.1638	0.8766	0.1869	0.9096	1.0696	0.8505	171
RNO	MGL	0.0857	0.4242	0.202	0.4262	0.6637	0.6422	3866
MAU	PMA	0.0349	0.3433	0.1018
MAU	PER	0.0353	0.3123	0.1132
MAU	MPU	0.0839	0.7746	0.1083
MAU	ZCA	0.0964	0.8364	0.1153
MAU	CFA	0.0883	0.7562	0.1167
MAU	VUL	0.0903	0.7579	0.1191
MAU	OAR	0.0886	0.7938	0.1117
MAU	CHI	0.0879	0.7702	0.1142
MAU	OVI	0.0954	0.8114	0.1176
MAU	RAE	0.0894	0.7588	0.1179
MAU	MEU	0.3156	2.9183	0.1081
MAU	SHA	0.2918	3.0008	0.0973
MAU	OAN	0.2607	3.0139	0.0865
MAU	TAC	0.2721	2.8448	0.0956
MAU	ACA	0.4854	2.5323	0.1917
MAU	PVI	0.391	2.9016	0.1347
MAU	RBI	0.4538	2.6563	0.1708
MAU	CPY	0.4687	2.6158	0.1792
MAU	PWA	0.4858	2.5006	0.1943
MAU	CPO	0.162	1.0356	0.1564
MAU	MGL	0.0468	0.315	0.1486
PMA	PER	0.0001	0.0557	0.001	0.043	0.0591	0.7267	1260
PMA	MPU	0.0719	0.7211	0.0997	0.9153	1.2667	0.7226	1656
PMA	ZCA	0.0885	0.7734	0.1145	0.8823	1.3722	0.643	1164
PMA	CFA	0.0785	0.6771	0.116	0.934	1.2172	0.7673	1337
PMA	VUL	0.0831	0.6811	0.122	0.8294	1.5419	0.5379	1101
PMA	OAR	0.0772	0.7446	0.1036	0.9484	1.0637	0.8916	1475
PMA	CHI	0.076	0.724	0.105	0.9891	1.0313	0.9591	1598
PMA	OVI	0.0868	0.7257	0.1196	0.9582	1.1248	0.8519	841
PMA	RAE	0.0776	0.7036	0.1104	0.6911	0.9591	0.7205	723
PMA	MEU	0.3473	2.9833	0.1164	0.9673	1.0856	0.891	101
PMA	SHA	0.3584	3.0714	0.1167
PMA	OAN	0.2678	2.9701	0.0902	1.0539	0.876	1.203	47
PMA	TAC	0.2891	2.8384	0.1019	0.9827	1.0412	0.9438	33
PMA	ACA	0.4531	2.5886	0.175	1.0393	0.8872	1.1715	161
PMA	PVI	0.3671	2.9171	0.1258	1.0018	0.9949	1.007	17
PMA	RBI	0.4282	2.758	0.1552	1.0077	0.9787	1.0297	20
PMA	CPY	0.5476	2.573	0.2128	0.9168	1.2146	0.7548	37
PMA	PWA	0.4962	2.5755	0.1926	0.9938	1.0168	0.9773	45
PMA	CPO	0.1564	0.8367	0.1869	0.8605	0.9997	0.8608	1323
PMA	MGL	0.0441	0.238	0.1852	0.2359	0.4137	0.5701	1212
PER	MPU	0.0733	0.6886	0.1065	0.949	1.1694	0.8115	1232
PER	ZCA	0.0895	0.7112	0.1258	0.9117	1.2879	0.7079	898
PER	CFA	0.0799	0.6423	0.1245	0.8554	1.2661	0.6756	913
PER	VUL	0.0839	0.6403	0.1311	0.8192	1.3606	0.6021	913
PER	OAR	0.0778	0.7179	0.1083	0.8772	1.1852	0.7402	1234
PER	CHI	0.0767	0.6967	0.1102	0.9079	1.2714	0.7141	1238
PER	OVI	0.0876	0.6963	0.1258	0.8855	1.3346	0.6635	288
PER	RAE	0.0793	0.7241	0.1095	0.7211	0.8427	0.8557	1007
PER	MEU	0.3297	2.8846	0.1143	1.07	0.8252	1.2967	40
PER	SHA	0.3589	3.1456	0.1141
PER	OAN	0.2677	2.9939	0.0894	0.9818	1.0426	0.9417	15
PER	TAC	0.285	2.8523	0.0999	0.9201	1.1851	0.7764	11
PER	ACA	0.4589	2.6173	0.1753	0.9644	1.1047	0.873	126
PER	PVI	0.3643	2.9824	0.1221	0.922	1.2546	0.7349	13
PER	RBI	0.4363	2.7585	0.1582	1.0795	0.796	1.356	14
PER	CPY	0.5467	2.6275	0.2081	1.0028	0.9926	1.0103	37
PER	PWA	0.505	2.5339	0.1993	1.0132	0.9652	1.0497	17
PER	CPO	0.1581	0.7943	0.199	0.8132	0.9337	0.8709	883
PER	MGL	0.0438	0.2247	0.1948	0.2544	0.3995	0.6367	782
MPU	ZCA	0.0296	0.1404	0.2107	0.1271	0.1895	0.6708	4794
MPU	CFA	0.0169	0.1907	0.0887	0.569	0.556	1.0234	6905
MPU	VUL	0.022	0.2154	0.1022	0.2759	0.371	0.7437	7417
MPU	OAR	0.0261	0.3328	0.0785	0.9731	0.9503	1.024	2664
MPU	CHI	0.0205	0.3408	0.0603	0.9587	0.9663	0.9921	3123
MPU	OVI	0.0351	0.3805	0.0921	0.5492	0.6726	0.8166	7391
MPU	RAE	0.0211	0.2931	0.0719	0.931	1.0113	0.9206	1480
MPU	MEU	0.2887	2.4862	0.1161	1.0716	0.83	1.2911	460
MPU	SHA	0.2608	3.0902	0.0844
MPU	OAN	0.239	2.9028	0.0823	0.9637	1.077	0.8948	276
MPU	TAC	0.2416	2.8726	0.0841	0.9991	1.0018	0.9974	272
MPU	ACA	0.3877	2.5802	0.1502	1.0336	0.9094	1.1367	60
MPU	PVI	0.4161	2.6082	0.1595	0.9693	1.0819	0.8959	19
MPU	RBI	0.4489	2.7055	0.1659	1.1541	0.6355	1.8161	17
MPU	CPY	0.502	2.5298	0.1984	1.0447	0.8837	1.1822	76
MPU	PWA	0.5142	2.4611	0.2089	1.0245	0.9419	1.0877	79
MPU	CPO	0.1146	0.5221	0.2196	1.0424	0.8832	1.1802	2303
MPU	MGL	0.0895	0.7623	0.1174	1.0227	0.9319	1.0974	2771
ZCA	CFA	0.0385	0.1537	0.2505	0.5742	0.6119	0.9384	4533
ZCA	VUL	0.0404	0.179	0.2258	0.336	0.485	0.6929	6527
ZCA	OAR	0.0514	0.3947	0.1301	0.9647	0.8537	1.13	3171
ZCA	CHI	0.0452	0.3991	0.1132	0.9147	0.8814	1.0378	2593
ZCA	OVI	0.0598	0.454	0.1317	0.523	0.6528	0.8011	5974
ZCA	RAE	0.0413	0.3114	0.1325	0.9074	1.26	0.7202	1474
ZCA	MEU	0.3051	2.3229	0.1314	0.9868	1.0368	0.9517	458
ZCA	SHA	0.3124	3.0752	0.1016
ZCA	OAN	0.2665	2.8482	0.0936	1.0521	0.9005	1.1684	273
ZCA	TAC	0.271	2.8013	0.0967	1.016	0.9686	1.049	274
ZCA	ACA	0.4413	2.4843	0.1776	0.9602	1.1234	0.8547	13
ZCA	PVI	0.4371	2.591	0.1687	1.0719	0.8147	1.3157	68
ZCA	RBI	0.4505	2.7536	0.1636	1.0873	0.8105	1.3414	21
ZCA	CPY	0.5065	2.597	0.195	1.0053	0.9864	1.0192	14
ZCA	PWA	0.5179	2.5356	0.2043	1.0706	0.8197	1.3061	115
ZCA	CPO	0.1265	0.539	0.2346	1.048	0.8516	1.2306	1032
ZCA	MGL	0.1028	0.8623	0.1193	0.9852	1.0458	0.942	1596
CFA	VUL	0.0045	0.0191	0.2356	0.0466	0.0433	1.0753	6802
CFA	OAR	0.0364	0.3796	0.0959	0.8984	0.8112	1.1075	2939
CFA	CHI	0.0304	0.3785	0.0803	0.9518	0.7831	1.2154	3013
CFA	OVI	0.0433	0.4145	0.1045	0.8662	0.7032	1.2317	3661
CFA	RAE	0.031	0.3486	0.0891	1.0573	0.8558	1.2355	1376
CFA	MEU	0.2928	2.1762	0.1345	1.0371	0.9311	1.1139	81
CFA	SHA	0.3322	2.9883	0.1112
CFA	OAN	0.242	2.8679	0.0844	1.0066	0.9875	1.0193	31
CFA	TAC	0.2449	2.8445	0.0861	0.9846	1.0295	0.9563	38
CFA	ACA	0.4387	2.4338	0.1802	0.9394	1.1597	0.81	110
CFA	PVI	0.4141	2.5732	0.1609	0.9678	1.0775	0.8982	17
CFA	RBI	0.4181	2.8486	0.1468	1.0749	0.8328	1.2906	237
CFA	CPY	0.508	2.4932	0.2038	0.9855	1.0403	0.9474	26
CFA	PWA	0.513	2.4552	0.209	0.9903	1.0209	0.97	116
CFA	CPO	0.121	0.5517	0.2193	1.0534	0.8498	1.2396	278
CFA	MGL	0.099	0.7415	0.1335	1.0469	0.863	1.2132	2882
VUL	OAR	0.0422	0.391	0.1078	0.6011	0.6428	0.9352	3858
VUL	CHI	0.036	0.3896	0.0924	0.6084	0.6463	0.9413	3933
VUL	OVI	0.0491	0.4253	0.1154	0.4802	0.5752	0.8348	11226
VUL	RAE	0.0337	0.3901	0.0863	0.4976	0.5976	0.8326	2266
VUL	MEU	0.2835	2.3305	0.1216	0.7671	1.1928	0.6431	674
VUL	SHA	0.3184	2.9581	0.1076
VUL	OAN	0.2349	2.8868	0.0814	0.8247	1.4537	0.5673	279
VUL	TAC	0.2383	2.8384	0.084	0.8076	1.5243	0.5298	500
VUL	ACA	0.4463	2.3964	0.1862	1.0263	0.9313	1.102	23
VUL	PVI	0.4113	2.5753	0.1597	0.886	1.3176	0.6724	17
VUL	RBI	0.4125	2.8432	0.1451	0.9468	1.1384	0.8317	22
VUL	CPY	0.5054	2.4931	0.2027	0.9706	1.0658	0.9108	109
VUL	PWA	0.5101	2.4556	0.2077	0.9766	1.0687	0.9138	129
VUL	CPO	0.1233	0.5652	0.2182	0.9637	1.0373	0.9291	420
VUL	MGL	0.1038	0.7503	0.1383	1.0291	0.915	1.1246	2878
OAR	CHI	0.0044	0.0218	0.202	0.0538	0.058	0.928	3413
OAR	OVI	0.0281	0.0993	0.2831	0.1564	0.183	0.8546	3792
OAR	RAE	0.0356	0.3502	0.1018	0.3794	0.5021	0.7557	1899
OAR	MEU	0.2977	2.4233	0.1229	1.0957	0.7728	1.4177	119
OAR	SHA	0.2659	3.0981	0.0858
OAR	OAN	0.2508	2.907	0.0863	1.0275	0.9404	1.0926	17
OAR	TAC	0.2461	2.9054	0.0847	1.0051	0.9882	1.0171	41
OAR	ACA	0.4485	2.4878	0.1803	1.0195	0.9502	1.0729	17
OAR	PVI	0.4264	2.6219	0.1626	0.9749	1.0703	0.9109	34
OAR	RBI	0.4069	2.8886	0.1409	1.1174	0.6997	1.5971	51
OAR	CPY	0.5061	2.5396	0.1993	1.0432	0.8844	1.1795	136
OAR	PWA	0.5189	2.4672	0.2103	1.0257	0.928	1.1053	21
OAR	CPO	0.1311	0.6937	0.189	0.9261	0.6876	1.3468	1878
OAR	MGL	0.0938	0.763	0.123	1.0285	0.9152	1.1237	863
CHI	OVI	0.0221	0.0962	0.2298	0.1618	0.184	0.8792	3868
CHI	RAE	0.0355	0.3444	0.103	0.3789	0.5289	0.7164	1901
CHI	MEU	0.2987	2.3487	0.1272	1.0525	0.863	1.2197	46
CHI	SHA	0.2901	3.1227	0.0929
CHI	OAN	0.251	2.8729	0.0874	0.9856	1.0313	0.9557	12
CHI	TAC	0.2465	2.8734	0.0858	1.078	0.8372	1.2876	34
CHI	ACA	0.4891	2.3628	0.207	1.0574	0.8501	1.2438	162
CHI	PVI	0.424	2.6104	0.1624	0.9781	1.0516	0.9302	108
CHI	RBI	0.46	2.6452	0.1739	1.0162	0.9593	1.0593	24
CHI	CPY	0.506	2.5123	0.2014	1.0124	0.9697	1.0441	32
CHI	PWA	0.5188	2.4419	0.2125	1.0251	0.9327	1.099	21
CHI	CPO	0.124	0.6851	0.181	0.947	0.7709	1.2285	1623
CHI	MGL	0.0934	0.7404	0.1262	0.9959	1.0125	0.9837	835
OVI	RAE	0.0494	0.3751	0.1317	0.3887	0.5404	0.7193	1966
OVI	MEU	0.306	2.3202	0.1319	0.8418	1.4029	0.6	719
OVI	SHA	0.3059	3.1291	0.0978
OVI	OAN	0.2464	2.9763	0.0828	0.7905	1.5383	0.5138	279
OVI	TAC	0.2474	2.9133	0.0849	0.7696	1.6083	0.4785	477
OVI	ACA	0.4773	2.4474	0.195	0.9902	1.0267	0.9644	86
OVI	PVI	0.4521	2.6149	0.1729	0.9668	1.0818	0.8937	38
OVI	RBI	0.4626	2.6951	0.1717	1.1022	0.7547	1.4604	27
OVI	CPY	0.5207	2.508	0.2076	1.0272	0.9158	1.1217	19
OVI	PWA	0.5299	2.458	0.2156	0.9243	1.2071	0.7657	106
OVI	CPO	0.1422	0.6215	0.2289	0.9395	0.7458	1.2597	1535
OVI	MGL	0.1012	0.6953	0.1456	0.9731	1.0964	0.8876	589
RAE	MEU	0.2873	2.4484	0.1173	1.047	0.8908	1.1753	44
RAE	SHA	0.2612	3.1324	0.0834
RAE	OAN	0.2465	2.9656	0.0831	1.0304	0.9316	1.106	49
RAE	TAC	0.2485	2.9581	0.084	1.0648	0.8445	1.2609	88
RAE	ACA	0.4015	2.6324	0.1525	1.0637	0.7626	1.3947	94
RAE	PVI	0.4357	2.6401	0.165	0.9525	1.1165	0.8531	59
RAE	RBI	0.4562	2.7051	0.1686	1.0198	0.9498	1.0736	49
RAE	CPY	0.5226	2.5436	0.2055	1.0344	0.9122	1.1339	59
RAE	PWA	0.5111	2.5507	0.2004	0.9926	1.0187	0.9743	17
RAE	CPO	0.1301	0.4841	0.2687	1.0294	0.9097	1.1316	1466
RAE	MGL	0.0967	0.7823	0.1237	0.9822	1.0577	0.9286	952
MEU	SHA	0.1015	0.7733	0.1313
MEU	OAN	0.2977	3.4632	0.086	0.784	1.2735	0.6156	568
MEU	TAC	0.3287	3.194	0.1029	0.7704	1.3932	0.553	569
MEU	ACA	0.367	3.0323	0.121	0.782	1.5851	0.4933	51
MEU	PVI	0.3685	3.1735	0.1161	0.8838	1.3252	0.6669	256
MEU	RBI	0.4636	3.2204	0.1439	1.0787	0.8422	1.2808	50
MEU	CPY	0.4616	3.3975	0.1359	0.925	1.1969	0.7728	117
MEU	PWA	0.4578	3.2635	0.1403	0.8389	1.4916	0.5624	117
MEU	CPO	0.3457	2.3701	0.1459	1.0054	0.9854	1.0204	54
MEU	MGL	0.3185	2.9324	0.1086	0.9874	1.0338	0.9551	25
SHA	OAN	0.3032	4.0378	0.0751
SHA	TAC	0.3152	3.695	0.0853
SHA	ACA	0.4185	3.0433	0.1375
SHA	PVI	0.3244	3.7683	0.0861
SHA	RBI	0.4268	3.8983	0.1095
SHA	CPY	0.3949	4.2309	0.0933
SHA	PWA	0.3951	4.1826	0.0945
SHA	CPO	0.3353	2.8983	0.1157
SHA	MGL	0.2963	2.9969	0.0989
OAN	TAC	0.0215	0.2639	0.0814	0.1237	0.2063	0.5998	1793
OAN	ACA	0.4201	2.6452	0.1588	1.0737	0.8632	1.2439	61
OAN	PVI	0.4056	2.8826	0.1407	0.8873	1.2659	0.701	28
OAN	RBI	0.4243	3.197	0.1327	0.7909	1.4085	0.5615	74
OAN	CPY	0.511	2.9748	0.1718	0.9149	1.2148	0.7531	250
OAN	PWA	0.4935	3.0861	0.1599	1.0909	0.8236	1.3246	367
OAN	CPO	0.3221	2.7039	0.1191	0.982	1.047	0.938	16
OAN	MGL	0.2894	2.8379	0.102	0.9829	1.0373	0.9475	26
TAC	ACA	0.4824	2.4637	0.1958	0.772	1.557	0.4959	364
TAC	PVI	0.4361	2.82	0.1546	0.7711	1.5619	0.4937	260
TAC	RBI	0.4171	3.3381	0.1249	0.8142	1.1742	0.6934	143
TAC	CPY	0.4434	3.2824	0.1351	0.7757	1.5614	0.4968	408
TAC	PWA	0.4211	3.3556	0.1255	0.8556	1.3817	0.6192	727
TAC	CPO	0.3434	2.4926	0.1378	0.9826	1.0395	0.9453	18
TAC	MGL	0.2892	2.7351	0.1057	0.9521	1.102	0.8639	20
ACA	PVI	0.142	0.4731	0.3001	0.4199	0.6689	0.6278	1238
ACA	RBI	0.433	2.9241	0.1481	0.9093	1.2253	0.7421	20
ACA	CPY	0.3942	3.096	0.1273	0.8939	1.2953	0.6901	16
ACA	PWA	0.3836	3.1164	0.1231	0.9301	1.1928	0.7798	155
ACA	CPO	0.4771	2.4152	0.1976	0.8868	1.2821	0.6917	22
ACA	MGL	0.449	2.645	0.1697	1.0013	0.996	1.0053	68
PVI	RBI	0.3933	3.1251	0.1258	0.9857	1.0358	0.9517	34
PVI	CPY	0.3674	3.4495	0.1065	0.8208	1.5122	0.5428	25
PVI	PWA	0.3441	3.4306	0.1003	0.7139	1.8317	0.3898	201
PVI	CPO	0.4414	2.5611	0.1723	0.9863	1.0368	0.9513	67
PVI	MGL	0.351	3.0859	0.1137	0.9661	1.097	0.8806	17
RBI	CPY	0.3164	4.1102	0.077	1.0107	0.9798	1.0315	133
RBI	PWA	0.2937	4.3776	0.0671	1.0401	0.9221	1.1279	84
RBI	CPO	0.4628	2.6668	0.1735	0.9687	1.0817	0.8955	200
RBI	MGL	0.4817	2.6627	0.1809	1.01	0.9767	1.034	27
CPY	PWA	0.0109	0.4879	0.0224	0.1509	0.2204	0.6847	1709
CPY	CPO	0.4536	2.6137	0.1735	1.0757	0.8277	1.2996	18
CPY	MGL	0.5161	2.5389	0.2033	0.9451	1.1617	0.8136	77
PWA	CPO	0.5059	2.4734	0.2046	1.0681	0.8314	1.2848	13
PWA	MGL	0.5102	2.5054	0.2037	0.9603	1.1179	0.859	131
CPO	MGL	0.1757	0.9317	0.1885	0.8434	0.9842	0.857	1868
