# Supplementary material for: A gene deriving from the ancestral sex chromosomes was lost from the X and retained on the Y chromosome in eutherian mammals
Source: BMC Biol. 2022 Jun 9;20:133. doi: 10.1186/s12915-022-01338-8 (PMC9178871; doi:10.1186/s12915-022-01338-8)
Supplement: Supplementary file 6 — Additional file 6. RNA-seq analyses including accession numbers and descriptions of RNA-seq datasets, transcriptomes used for mapping, and mapping results. [file 12915_2022_1338_MOESM6_ESM.xlsx]

## Sheet: Transcriptomes
Additional file 6: RNA-seq analyses; source data for Figures 4-6
Species	Transcript file	Source
Human	Homo_sapiens.GRCh38.cdna.all.fa	ensembl.org
Mouse	Mus_musculus.GRCm38.cdna.all.fa	ensembl.org
Rat	Rattus_norvegicus.Rnor_6.0.cdna.all.fa	ensembl.org
Chinchilla	Chinchilla_lanigera.ChiLan1.0.cdna.all.fa	ensembl.org
Rabbit	Oryctolagus_cuniculus.OryCun2.0.cdna.all.fa	ensembl.org
Bull	Bos_taurus.ARS-UCD1.2.cdna.all.fa	ensembl.org
Pig	Sus_scrofa.Sscrofa11.1.cdna.all.fa	ensembl.org
Dog	Canis_familiaris.CanFam3.1.cdna.all.fa	ensembl.org
Ferret	Mustela_putorius_furo.MusPutFur1.0.cdna.all.fa	ensembl.org
Wallaby	Notamacropus_eugenii.Meug_1.0.cdna.all.fa	ensembl.org
Tasmanian devil	Sarcophilus_harrisii.DEVIL7.0.cdna.all.fa	ensembl.org
Platypus	Ornithorhynchus_anatinus.OANA5.cdna.all.fa	ensembl.org
Echidna	transcripts_over_500_bp.fa	datadryad.org/stash/datset/doi:10.5061/dryad.4gg0v
Anolis	Anolis_carolinensis.AnoCar2.0.cdna.all.fa	ensembl.org
Bearded dragon	Pogona_vitticeps.pvi1.1.cdna.all.fa	ensembl.org

## Sheet: RNA-seq mapping-tissue panel
								Control genes (TPM)
Species	PRSSLY length (bp)	RNA-seq acc #	Run type	Tissue	Sex	TPM		RPS3	HSP90AA1
Mouse	4779	SRR594418	paired	testis	M	1.66977		69.7352	1051.52
		SRR594409	paired	testis	M	1.46572		52.1235	687.525
		SRR594401	paired	testis	M	3.034		51.1638	731.761
		SRR594393	paired	brain	M	0		143.346	858.226
		SRR594402	paired	brain	M	0		219.866	713.932
		SRR594410	paired	brain	M	0		142.41	817.681
		SRR594394	paired	colon	M	0		229.663	117.849
		SRR594403	paired	colon	M	0		237.814	88.3418
		SRR594411	paired	colon	M	0		230.989	121.312
		SRR594395	paired	heart	M	0		142.857	35.2484
		SRR594412	paired	heart	M	0		153.022	46.8361
		SRR594396	paired	kidney	M	0.011677		115.219	147.631
		SRR594404	paired	kidney	M	0		180.693	166.483
		SRR594413	paired	kidney	M	0		132.183	120.809
		SRR594397	paired	liver	M	0		116.22	39.9499
		SRR594405	paired	liver	M	0		131.405	43.2872
		SRR594414	paired	liver	M	0		95.6992	52.3689
		SRR594398	paired	lung	M	0		219.595	140.061
		SRR594406	paired	lung	M	0		407.71	185.656
		SRR594415	paired	lung	M	0		226.75	139.081
		SRR594399	paired	skm	M	0		68.4155	14.1765
		SRR594407	paired	skm	M	0		108.108	25.7478
		SRR594416	paired	skm	M	0		91.1532	23.3623
		SRR594400	paired	spleen	M	0		542.569	188.348
		SRR594408	paired	spleen	M	0		694.151	127.675
		SRR594417	paired	spleen	M	0		441.032	165.844
Rat	3206	SRR594436	paired	testis	M	5.71448		143.652	1210.05
		SRR594445	paired	testis	M	5.42086		168.989	432.786
		SRR594427	paired	testis	M	4.46772		194.312	568.91
		SRR594419	paired	brain	M	0		461.417	588.854
		SRR594428	paired	brain	M	0		502.162	869.588
		SRR594437	paired	brain	M	0		427.073	825.002
		SRR594420	paired	colon	M	0		1399.01	235.551
		SRR594429	paired	colon	M	0		1389.35	158.988
		SRR594438	paired	colon	M	0		685.884	176.415
		SRR594421	paired	heart	M	0		417.277	61.0663
		SRR594430	paired	heart	M	0		332.267	48.1314
		SRR594439	paired	heart	M	0		546.12	51.8715
		SRR594422	paired	kidney	M	0		344.264	130.692
		SRR594431	paired	kidney	M	0		415.757	170.403
		SRR594440	paired	kidney	M	0		397.895	99.4049
		SRR594423	paired	liver	M	0		245.432	52.2243
		SRR594432	paired	liver	M	0		284.291	48.8019
		SRR594441	paired	liver	M	0		213.469	94.5641
		SRR594424	paired	lung	M	0		1052.67	306.298
		SRR594433	paired	lung	M	0		1334.29	233.842
		SRR594442	paired	lung	M	0		868.501	319.488
		SRR594425	paired	skm	M	0		275.852	17.4164
		SRR594434	paired	skm	M	0.00848		237.187	21.4324
		SRR594443	paired	skm	M	0		305.228	4.44773
		SRR594426	paired	spleen	M	0		2026.48	139.436
		SRR594435	paired	spleen	M	0		1761.87	86.996
		SRR594444	paired	spleen	M	0		2667.34	181.402
Chinchilla	4430	SRR396753	paired	testis	M	7.1364		104.924	456.181
		SRR396747	paired	testis	M	6.69857		107.527	458.215
		SRR445753	paired	blood	M	0		513.755	168.484
		SRR396749	paired	blood	M	0		529.789	170.797
		SRR396746	paired	brain	M	0		170.882	579.23
		SRR396744	paired	heart	M	0		259.476	51.0207
		SRR396745	paired	kidney	M	0		215.206	206.694
		SRR396748	paired	liver	M	0		134.226	64.5483
		SRR396743	paired	lung	M	0.055074		485.297	254.367
		SRR396750	paired	lung	M	0.085759		470.084	252.281
		SRR396741	paired	muscle	M	0.026701		149.482	197.287
		SRR396742	paired	skin	M	0		558.705	212.104
		SRR445752	paired	skin	M	0.009927		541.914	206.674
		SRR396752	paired	trachea	M	0		442.089	238.44
		SRR396751	paired	trachea	M	0		444.95	238.967
		SRR396754	paired	ovary	F	0		848.897	321.149
Rabbit	1580	SRR388292	paired	testis	M	7.64802		374.96	830.06
		SRR388295	paired	testis	M	8.64498		384.482	853.615
		SRR388300	paired	testis	M	8.07217		378.089	837.222
		SRR388293	paired	blood	M	0		381.237	15.9834
		SRR388309	paired	blood	M	0		387.122	13.7899
		SRR388320	paired	blood	M	0		394.607	15.7956
		SRR388305	paired	brain	M	0.069629		537.894	638.673
		SRR388312	paired	brain	M	0.070204		549.501	634.508
		SRR388315	paired	brain	M	0.143002		550.619	636.431
		SRR388298	paired	heart	M	0		570.464	139.497
		SRR388299	paired	heart	M	0		597.775	139.188
		SRR388317	paired	heart	M	0		578.151	135.984
		SRR388297	paired	kidney	M	0.277164		699.179	310.13
		SRR388303	paired	kidney	M	0.214399		716.292	309.108
		SRR388310	paired	kidney	M	0.070119		693.295	303.224
		SRR388316	paired	liver	M	0.070145		548.883	283.021
		SRR388319	paired	liver	M	0		550.992	276.371
		SRR388321	paired	liver	M	0		555.452	270.465
		SRR388301	paired	lung	M	0		1289.69	299.974
		SRR388307	paired	lung	M	0		1288.21	288.183
		SRR388308	paired	lung	M	0		1309.9	303.89
		SRR388290	paired	muscle	M	0		377.492	170.493
		SRR388302	paired	muscle	M	0		369.236	170.933
		SRR388304	paired	muscle	M	0		382.241	166.621
		SRR388294	paired	skin	M	0.08815		1607.41	216.915
		SRR388296	paired	skin	M	0		1608.9	218.03
		SRR388313	paired	skin	M	0.085752		1613.67	212.414
		SRR388306	paired	ovary	F	0		1499.55	687.763
		SRR388311	paired	ovary	F	0.057396		1484.83	697.68
		SRR388314	paired	ovary	F	0		1461.88	687.027
Bull	6043	SRR594481	paired	testis	M	1.75087		429.148	1016.25
		SRR594490	paired	testis	M	1.45783		318.842	1620.25
		SRR594499	paired	testis	M	2.83472		417.626	1089.82
		SRR594473	paired	brain	M	0.004239		867.797	724.303
		SRR594482	paired	brain	M	0		622.901	2025.66
		SRR594491	paired	brain	M	0		581.651	1901.09
		SRR594474	paired	colon	M	0		2465.69	297.077
		SRR594483	paired	colon	M	0		3013.23	965.87
		SRR594492	paired	colon	M	0		2138.76	319.257
		SRR594475	paired	heart	M	0		934.925	172.811
		SRR594484	paired	heart	M	0		384.502	235.056
		SRR594493	paired	heart	M	0		764.306	288.834
		SRR594476	paired	kidney	M	0		1440.65	299.889
		SRR594485	paired	kidney	M	0		1853.14	408.968
		SRR594494	paired	kidney	M	0		1134.58	286.637
		SRR594477	paired	liver	M	0		1111	143.198
		SRR594486	paired	liver	M	0		981.449	198.094
		SRR594495	paired	liver	M	0		889.546	286.134
		SRR594478	paired	lung	M	0		2070.91	388.473
		SRR594487	paired	lung	M	0		1982.53	643.973
		SRR594496	paired	lung	M	0		1848.81	457.123
		SRR594479	paired	skm	M	0		779.704	146.859
		SRR594488	paired	skm	M	0		655.317	254.654
		SRR594497	paired	skm	M	0.202475		684.647	417.39
		SRR594480	paired	spleen	M	0.004659		3294.68	369.068
		SRR594489	paired	spleen	M	0		2467.73	246.554
		SRR594498	paired	spleen	M	0		3174.73	555.004
Pig	5235	SRR689216	single	testis	M	0.93872		267.177	1062.69
		SRR689220	single	testis	M	1.26477		206.598	1050.67
		SRR689219	single	testis	M	1.46808		156.572	1359.59
		SRR689218	single	testis	M	0.874078		244.717	1286.2
		SRR689217	single	testis	M	0.746479		253.857	1388.24
		SRR747926	single	blood	M	0		2057.81	183.012
		SRR1022910	paired	hypothalamus	M	0		4732.45	1519.8
		SRR1022911	paired	hypothalamus	M	0		4733.51	1538.22
		SRR1185214	paired	liver	M	0		726.961	163.735
		SRR1185213	paired	liver	M	0		1028.01	367.445
		SRR1185212	paired	liver	M	0		762.056	1107.78
		SRR689229	single	liver	M	0		280.202	84.6164
		SRR689228	single	liver	M	0		174.769	594.677
		SRR891264	single	adipose	F	0		87.9828	68.7751
		SRR653843	paired	heart	F	0		866.625	452.02
		SRR653846	paired	kidney	F	0		986.116	715.334
		SRR653844	paired	liver	F	0		820.145	683.472
		SRR653845	paired	lung	F	0		1581.27	513.382
Dog	2996	SRR388755	paired	testis	M	11.3209		430.613	1141.55
		SRR388746	paired	testis	M	12.5622		448.958	1123.89
		SRR388758	paired	testis	M	10.3206		420.15	1114.1
		SRR388749	paired	blood	M	0		830.058	89.6664
		SRR388753	paired	blood	M	0		820.497	86.0132
		SRR388757	paired	blood	M	0		849.022	87.339
		ERR266386	paired	brain	M	0		569.162	1560.66
		ERR266382	paired	brain	M	0		545.671	1193.2
		ERR266395	paired	brain	M	0		419.111	1494.97
		ERR162248	paired	brain	M	0		40.7026	229.895
		SRR388743	paired	heart	M	0		361.128	205.814
		SRR388744	paired	heart	M	0		357.469	208.931
		SRR388761	paired	heart	M	0		377.121	210.664
		SRR299104	single	kidney	M	0		0	159.881
		SRR388736	paired	liver	M	0		534.714	128.139
		SRR388741	paired	liver	M	0		511.237	123.036
		SRR388752	paired	liver	M	0		532.98	125.779
		SRR388754	paired	lung	M	0		1394.24	439.996
		SRR388763	paired	lung	M	0.061815		1432.36	424.021
		SRR388765	paired	lung	M	0		1387.73	443.485
		SRR606343	paired	lymph_node1	M	0		3720.1	707.66
		SRR606901	paired	lymph_node2	M	0		5368.06	508.265
		SRR606344	paired	lymph_node3	M	0		2838.24	808.589
		SRR388745	paired	smooth_mscl	M	0		490.142	199.785
		SRR388750	paired	smooth_mscl	M	0		483.612	194.202
		SRR388762	paired	smooth_mscl	M	0.045492		487.456	193.977
		SRR388734	paired	kidney1	F	0		694.177	270.306
		SRR388735	paired	kidney1	F	0		698.681	266.538
		SRR388747	paired	kidney1	F	0		673.445	269.044
		SRR536882	paired	kidney1	F	0		753.275	251.263
		SRR536885	paired	kidney2	F	0		740.013	250.2
		SRR606898	paired	lymph_node	F	0		2981.39	148.236
		SRR388742	paired	ovary	F	0		2048.96	339.769
		SRR388756	paired	ovary	F	0		2011.99	342.313
		SRR388764	paired	ovary	F	0		2054.62	345.87
		SRR388738	paired	skin	F	0		744.46	510.836
		SRR388751	paired	skin	F	0		765.986	506.612
		SRR388760	paired	skin	F	0		711.029	515.427
Ferret	10588	SRR392048	paired	testis	M	13.8976		63.7618	89.9627
		SRR392058	paired	testis	M	13.8764		62.1427	90.2885
		SRR392049	paired	brain	M	0		122.739	372.106
		SRR392061	paired	brain	M	0		124.252	370.284
		SRR392063	paired	heart	M	0		123.88	200.617
		SRR392066	paired	heart	M	0.018347		128.874	204.879
		SRR392045	paired	kidney	M	0		193.551	178.621
		SRR392047	paired	kidney	M	0		197.017	177.733
		SRR392053	paired	liver	M	0		124.243	177.384
		SRR392067	paired	liver	M	0		122.041	176.574
		SRR392044	paired	lung	M	0		217.487	240.304
		SRR392056	paired	lung	M	0		216.245	240.033
		SRR394479	paired	lymph_node4	M	0		419.257	393.672
		SRR395583	paired	spleen	F	0		157.859	296.158
		SRR395590	paired	spleen	F	0		166.237	285.112
		SRR395595	paired	spleen	F	0		159.025	282.331
		SRR392060	paired	spleen	F	0		232.693	120.505
Wallaby	711	DRR013527	paired	testis	M	9.77231
		DRR013678	paired	testis	M	4.89622
		DRR013463	paired	ovary	F	2.17262
		DRR013471	paired	ovary	F	2.81648
		DRR013614	paired	ovary	F	1.4446
		DRR013622	paired	ovary	F	0
		DRR013473	paired	adipose	F	0
		DRR013630	paired	adipose	F	0
		DRR013447	paired	adrenals	F	0.979377
		DRR013598	paired	adrenals	F	0
		DRR013710	paired	endo	F	2.32837
		DRR013487	paired	endometrium	F	2.03688
		DRR013495	paired	endometrium	F	0.506009
		DRR013503	paired	endometrium	F	1.44544
		DRR013559	paired	endometrium	F	0.464709
		DRR013638	paired	endometrium	F	0
		DRR013654	paired	endometrium	F	0
		DRR013425	paired	heart	F	2.15053
		DRR013582	paired	heart	F	0
		DRR013431	paired	heart	F	0.720878
		DRR013424	paired	heart	F	1.07865
		DRR013581	paired	heart	F	0
		DRR013579	paired	heart	F	0
		DRR013415	paired	liver	F	2.14118
		DRR013566	paired	liver	F	0
		DRR013409	paired	liver	F	0
		DRR013414	paired	liver	F	2.18917
		DRR013565	paired	liver	F	0
		DRR013563	paired	liver	F	1.13148
		DRR013423	paired	lung	F	2.10747
		DRR013574	paired	lung	F	0
		DRR013417	paired	lung	F	2.11851
		DRR013416	paired	lung	F	2.98067
		DRR013573	paired	lung	F	0
		DRR013571	paired	lung	F	0
		DRR013455	paired	mammary	F	0
		DRR013606	paired	mammary	F	0
		DRR013543	paired	phallus	M	0.844926
		DRR013551	paired	phallus	M	1.59241
		DRR013694	paired	phallus	M	1.82585
		DRR013670	paired	prostrate	M	0.718653
		DRR013439	paired	spleen	F	6.28147
		DRR013590	paired	spleen	F	2.05993
Tasmanian Devil	3168	ERR2804419	single	testis	M	1.72985
		ERR2804420	single	testis	M	2.16312
		ERR2804421	single	testis	M	2.16312
		ERR2804422	single	testis	M	1.4912
		ERR2804423	single	brain	F	0.088353
		ERR2804424	single	brain	F	0.150782
		ERR2804425	single	brain	F	0.304108
		ERR2804426	single	brain	F	0.51622
		ERR2804415	single	heart	F	0.020573
		ERR2804416	single	heart	F	0.015687
		ERR2804417	single	heart	F	0.039975
		ERR2804418	single	heart	F	0
		ERR2804427	single	nerve	M	0.375969
		ERR2804428	single	nerve	M	0.567772
		ERR2804411	single	spleen	F	0.062858
		ERR2804412	single	spleen	F	0.079158
		ERR2804413	single	spleen	F	0.162029
		ERR2804414	single	spleen	F	0.289427
Platypus	3890	SRR306739	single	testis	M	11.1495
		SRR306740	single	testis	M	9.36078
		SRR306741	single	testis	M	10.6391
		SRR5412239	single	ovary	F	1.21785
		SRR5412238	single	ovary	F	0.836471
		SRR306727	single	brain	M	0.337264
		SRR306726	single	brain	M	0.413208
		SRR306724	single	brain	F	0.179904
		SRR306725	single	brain	F	0.125878
		SRR306728	single	cerebellum	F	0.250563
		SRR306729	single	cerebellum	M	1.06465
		SRR306730	single	heart	F	0.801016
		SRR306731	single	heart	M	0.783252
		SRR306732	single	kidney	F	1.71467
		SRR306733	single	kidney	M	1.3839
		SRR306734	single	kidney	M	1.77748
		SRR306736	single	liver	F	0.027101
		SRR306737	single	liver	M	0
		SRR306738	single	liver	M	0.019055
		SRR306735	single	liver	F	0.030467
Echidna	4189	SRR10530485	single	testis	M	53.2447
		SRR10530489	single	ovary	F	1.9457
		SRR10530487	single	brain	M	0.303357
		SRR10530491	single	cerebellum	M	0.071731
		SRR10530483	single	liver	M	4.04453
		SRR10530493	single	brain	F	0.836823
		SRR10530492	single	heart	F	0.072794
		SRR10530488	single	kidney	F	0.33976
		SRR10530490	single	liver	F	0.392317
Anolis	4648	SRR5412171	single	testis	M	17.2982
		SRR5412173	single	testis	M	21.8755
		SRR6337923	single	ovary	F	1.15562
		SRR6337924	single	ovary	F	1.11677
		SRR6261433	single	brain	M	0.182995
		SRR6261437	single	brain	M	0.298838
		SRR6261442	single	brain	M	0.159827
		SRR6261434	single	heart	M	0.286896
		SRR6261439	single	heart	M	0.186628
		SRR6261435	single	kidney	M	0.056837
		SRR6261440	single	kidney	M	0.33346
		SRR6261436	single	liver	M	0.068389
		SRR6261441	single	liver	M	0.119457
		SRR6337911	single	brain	F	0
		SRR6337916	single	brain	F	0.18398
		SRR6337917	single	brain	F	0.100717
		SRR6337912	single	heart	F	0.122348
		SRR6337918	single	heart	F	0.11679
		SRR6337919	single	heart	F	0.115117
		SRR6337913	single	kidney	F	0.108876
		SRR6337914	single	kidney	F	0.307082
		SRR6337920	single	kidney	F	0.120383
		SRR6337915	single	liver	F	0.159696
		SRR6337921	single	liver	F	0
		SRR6337922	single	liver	F	0
Bearded dragon	2675	ERR413070	paired	testis	M	39.7477
		ERR753529	paired	testis	M	112.653
		ERR753527	paired	testis	I	0.778634
		ERR413081	paired	ovary	F	1.11187
		ERR413082	paired	ovary	F	0.231692
		ERR753528	paired	ovary	I	0.881428
		ERR753530	paired	ovary	F	0.743925
		ERR413064	paired	brain	M	0.038411
		ERR753525	paired	brain	M	0.062597
		ERR413071	paired	brain	F	0.050133
		ERR413077	paired	brain	F	0.075931
		ERR753526	paired	brain	F	0.109906
		ERR753524	paired	brain	I	0.281274
		ERR413065	paired	heart	M	0.054595
		ERR413072	paired	heart	F	0
		ERR413078	paired	heart	F	0
		ERR413066	paired	kidney	M	0
		ERR413073	paired	kidney	F	0
		ERR413067	paired	liver	M	0
		ERR413074	paired	liver	F	0
		ERR413080	paired	liver	F	0.113603
		ERR413068	paired	lung	M	0
		ERR413075	paired	lung	F	0.035383
		ERR413079	paired	lung	F	0.21749
		ERR413069	paired	muscle	M	0.345448
		ERR413076	paired	muscle	F	0
Mouse lemur	10429	SRR832934	paired	mixture*	M	0.42	(mix of 21 tissues, including testis; TPM for testis (8.8) was estimated by multiplying TPM for mixture by 21.)
		SRR1758993	paired	brain	M	0
		SRR1758992	paired	brain	M	0
		SRR1758991	paired	brain	M	0
		SRR1758996	paired	kidney	M	0
		SRR1758995	paired	kidney	M	0
		SRR1758997	paired	liver	M	0
		SRR1758998	paired	lung	M	0.007
		SRR1759003	paired	spleen	M	0
		SRR1759002	paired	spleen	M	0
		SRR1758999	paired	sk musc	M	0
		SRR1759000	paired	sk musc	M	0
		SRR1759001	paired	sk musc	M	0
Human	5398	SRR306857	paired	testis	M	0.17
		SRR306858	paired	testis	M	0.13
		SRR306839	paired	brain	M	0.23
		SRR306841	paired	brain	M	0
		SRR306843	paired	brain	M	0.13
		SRR306848	paired	heart	M	0
		SRR306849	paired	heart	M	0
		SRR306850	paired	heart	M	0.02
		SRR306852	paired	kidney	M	0
		SRR306853	paired	kidney	M	0
		SRR306854	paired	liver	M	0
		SRR306855	paired	liver	M	0.02
		SRR306856	paired	liver	M	0
Chimpanzee	5410	SRR306825	paired	testis	M	0.09
		ERR7132963	paired	testis	M	0.22
		ERR7132962	paired	testis	M	0.44
		SRR2040591	paired	testis	M	0.15
		SRR306813	paired	brain	M	0.18
		SRR306814	paired	brain	M	0.04
		SRR306815	paired	brain	M	0
		SRR306820	paired	heart	M	0
		SRR306822	paired	kidney	M	0
		SRR306824	paired	liver	M	0
Rhesus	5259	SRR13142157	paired	testis	M	0.12
		SRR13142156	paired	testis	M	0.71
		SRR5273761	paired	testis	M	0.02
		SRR1746860	paired	brain	M	0.02
		SRR594464	paired	brain	M	0.23
		SRR594466	paired	heart	M	0.02
		SRR594448	paired	heart	M	0.02
		SRR594449	paired	kidney	M	0.03
		SRR594467	paired	kidney	M	0.15
		SRR594468	paired	liver	M	0.01
		SRR594450	paired	liver	M	0.01

## Sheet: RNA-seq mapping-single cell
Cell type	Total mapped	Prssly hits	reads/mlllion mapped
Innate Lymph	238817	0	0
Macrophage	646631	0	0
Endothelial	389064	0	0
Myoid	48879	0	0
Leydig	1207131	0	0
Sertoli	3732024	0	0
Unknown	7731838	3	0.388006
Spermatogonia	4069315	2	0.491483
Spermatocytes	65388927	18	0.275276
Round spermatids	55709025	204	3.66188
Elongating spermatids	16289734	10	0.613884

## Sheet: RNA-seq mapping-timecourse
Species	RNA-seq acc #	Tissue	Develop. timepoint	Sex	TPM
Mouse	ERR2588380	Testis	E10	Male	0		E=embryonic day
	ERR2588381	Testis	E10	Male	0		dpb=days post birth
	ERR2588400	Testis	E11	Male	0		wpb=weeks post birth
	ERR2588401	Testis	E11	Male	0		mpb= months post birth
	ERR2588420	Testis	E12	Male	0
	ERR2588421	Testis	E12	Male	0
	ERR2588449	Testis	E13	Male	0
	ERR2588450	Testis	E13	Male	0
	ERR2588471	Testis	E14	Male	0
	ERR2588472	Testis	E14	Male	0
	ERR2588495	Testis	E15	Male	0
	ERR2588496	Testis	E15	Male	0
	ERR2588519	Testis	E16	Male	0.004975
	ERR2588520	Testis	E16	Male	0
	ERR2588543	Testis	E17	Male	0.013479
	ERR2588544	Testis	E17	Male	0.01519
	ERR2588567	Testis	E18	Male	0
	ERR2588590	Testis	0dpb	Male	0.003805
	ERR2588591	Testis	0dpb	Male	0.005077
	ERR2588613	Testis	2wpb	Male	0
	ERR2588614	Testis	2wpb	Male	0.007718
	ERR2588637	Testis	4wpb	Male	2.46362
	ERR2588638	Testis	4wpb	Male	2.4724
	ERR2588661	Testis	3dpb	Male	0.006262
	ERR2588662	Testis	3dpb	Male	0
	ERR2588685	Testis	9wpb	Male	3.00275
	ERR2588686	Testis	9wpb	Male	2.73593
Rat	ERR2592354	Testis	E12	Male	0
	ERR2592356	Testis	E12	Male	0
	ERR2592376	Testis	E13	Male	0
	ERR2592382	Testis	E13	Male	0
	ERR2592396	Testis	E14	Male	0
	ERR2592400	Testis	E14	Male	0
	ERR2592408	Testis	E15	Male	0.069647
	ERR2592419	Testis	E15	Male	0
	ERR2592435	Testis	E16	Male	0
	ERR2592445	Testis	E16	Male	0.025722
	ERR2592463	Testis	E17	Male	0
	ERR2592468	Testis	E17	Male	0.121025
	ERR2592491	Testis	E18	Male	0
	ERR2592502	Testis	E18	Male	0.092609
	ERR2592529	Testis	E19	Male	0.067034
	ERR2592544	Testis	E20	Male	0.084581
	ERR2592561	Testis	E20	Male	0.150571
	ERR2592567	Testis	0dpb	Male	0.026109
	ERR2592574	Testis	0dpb	Male	0
	ERR2592693	Testis	16wpb	Male	8.8083
	ERR2592697	Testis	16wpb	Male	5.97163
	ERR2592523	Testis	19d	Male	0.068327
	ERR2592620	Testis	1wpb	Male	0.056998
	ERR2592623	Testis	1wpb	Male	0.040573
	ERR2592643	Testis	2wpb	Male	0.750535
	ERR2592646	Testis	2wpb	Male	0.747442
	ERR2592599	Testis	3dpb	Male	0.014976
	ERR2592605	Testis	3dpb	Male	0.021115
	ERR2592662	Testis	6wpb	Male	10.4888
	ERR2592666	Testis	6wpb	Male	9.61787
	ERR2592588	Brain	3dpb	Female	0
	ERR2592606	Brain	3dpb	Female	0
	ERR2592667	Brain	6wpb	Female	0
	ERR2592671	Brain	6wpb	Female	0
	ERR2592607	Cerebellum	3dpb	Female	0
	ERR2592589	Cerebellum	3dpb	Female	0
	ERR2592668	Cerebellum	6wpb	Female	0
	ERR2592672	Cerebellum	6wpb	Female	0
	ERR2592608	Heart	3dpb	Female	0
	ERR2592590	Heart	3dpb	Female	0
	ERR2592675	Heart	6wpb	Female	0
	ERR2592677	Heart	6wpb	Female	0
	ERR2592610	Kidney	3dpb	Female	0
	ERR2592591	Kidney	3dpb	Female	0
	ERR2592676	Kidney	6wpb	Female	0
	ERR2592678	Kidney	6wpb	Female	0
	ERR2592609	Liver	3dpb	Female	0
	ERR2592592	Liver	3dpb	Female	0
	ERR2592670	Liver	6wpb	Female	0.014793
	ERR2592674	Liver	6wpb	Female	0
	ERR2592362	Ovary	E12	Female	0
	ERR2592366	Ovary	E12	Female	0
	ERR2592372	Ovary	E13	Female	0
Rabbit	ERR2592378	Ovary	E13	Female	0
	ERR2592388	Ovary	E14	Female	0
	ERR2592392	Ovary	E14	Female	0
	ERR2592422	Ovary	E15	Female	0
	ERR2592436	Ovary	E16	Female	0.062779
	ERR2592452	Ovary	E16	Female	0.054508
	ERR2592473	Ovary	E17	Female	0
	ERR2592478	Ovary	E17	Female	0.184223
	ERR2592509	Ovary	E18	Female	0.071031
	ERR2592497	Ovary	E18	Female	0.099998
	ERR2592527	Ovary	E19	Female	0.078764
	ERR2592534	Ovary	E19	Female	0.222269
	ERR2592543	Ovary	E20	Female	0.187366
	ERR2592556	Ovary	E20	Female	0.096302
	ERR2592570	Ovary	0dpb	Female	0.147335
	ERR2592571	Ovary	0dpb	Female	0.057999
	ERR2592685	Ovary	16wpb	Female	0
	ERR2592689	Ovary	16wpb	Female	0
	ERR2592614	Ovary	1wpb	Female	0.015226
	ERR2592617	Ovary	1wpb	Female	0.014939
	ERR2592637	Ovary	2wpb	Female	0.016128
	ERR2592640	Ovary	2wpb	Female	0
	ERR2592611	Ovary	3dpb	Female	0
	ERR2592593	Ovary	3dpb	Female	0.012667
	ERR2592669	Ovary	6wpb	Female	0
	ERR2592673	Ovary	6wpb	Female	0
	ERR2587355	Testis	E12	male	0
	ERR2587356	Testis	E12	male	0
	ERR2587519	Testis	E21	male	0
	ERR2587520	Testis	E21	male	0.044391
	ERR2587620	Testis	0dpb	male	0
	ERR2587621	Testis	0dpb	male	0
	ERR2587685	Testis	12wpb	male	0.027177
	ERR2587686	Testis	12wpb	male	0.109474
	ERR2587642	Testis	2wpb	male	0.096411
	ERR2587643	Testis	2wpb	male	0.175676
	ERR2587666	Testis	6mpb	male	9.58793

## Sheet: RNA-seq mapping-germ cells
Species	RNA-seq acc #	Tissue/Cell type	Genotype	Develop. timepoint	TPM
Bull	SRR594481	testis	WT	adult	1.73823
	SRR594490	testis	WT	adult	1.26823
	SRR594499	testis	WT	adult	2.84164
	SRR1977483	pachytene spermatocytes	WT	adult	2.60983
	SRR1977502	round spermatids	WT	adult	7.17518
Mouse	SRR1977637	round spermatids	WT	adult	0.066716
	SRR1977636	round spermatids	WT	adult	0.223998
	SRR1977633	pachytene spermatocytes	WT	adult	0.130901
	SRR1977631	pachytene spermatocytes	WT	adult	0.067908
	SRR2064682	testis	WBB6F1/J-KitW/KitW-v/J WT	E12.5	0
	SRR2064683	testis	WBB6F1/J-KitW/KitW-v/J WT	E12.5	0
	SRR2064684	testis	WBB6F1/J-KitW/KitW-v/J Kit W/Wv	E12.5	0
	SRR2064685	testis	WBB6F1/J-KitW/KitW-v/J Kit W/Wv	E12.5	0
	SRR2064686	testis	WBB6F1/J-KitW/KitW-v/J Kit W/Wv	E12.5	0
	SRR2064687	testis	WBB6F1/J-KitW/KitW-v/J WT	E14.5	0
	SRR2064688	testis	WBB6F1/J-KitW/KitW-v/J WT	E14.5	0
	SRR2064690	testis	WBB6F1/J-KitW/KitW-v/J Kit W/Wv	E14.5	0
	SRR2064691	testis	WBB6F1/J-KitW/KitW-v/J Kit W/Wv	E14.5	0
	SRR2064694	testis	WBB6F1/J-KitW/KitW-v/J WT	E16.5	0
	SRR2064696	testis	WBB6F1/J-KitW/KitW-v/J WT	E16.5	0
	SRR2064697	testis	WBB6F1/J-KitW/KitW-v/J Kit W/Wv	E16.5	0
	SRR2064699	testis	WBB6F1/J-KitW/KitW-v/J Kit W/Wv	E16.5	0
	SRR609897	testis	WBB6F1/J-KitW/KitW-v/J Kit +/Wv	adult	2.63278
	SRR609898	testis	WBB6F1/J-KitW/KitW-v/J Kit +/Wv	adult	1.70395
	SRR609899	testis	WBB6F1/J-KitW/KitW-v/J Kit W/Wv	adult	0
	SRR609900	testis	WBB6F1/J-KitW/KitW-v/J Kit W/Wv	adult	0

## Sheet: RNA-seq mapping PRSS gene fam
TPMs are given.
Human tissue:	testis	testis	testis	ovary	adipose 1	adipose 2	colon	heart	kidney	liver	lung	placenta	prostate	spleen	stomach
RNA-seq accession #:	ERR315456	ERR315415	ERR315352	ERR315402	ERR315332	ERR315342	ERR315484	ERR315356	ERR315443	ERR315414	ERR315341	ERR315375	ERR315410	ERR315448	ERR315467
PRSS1	0	0	0	136.984	4.05873	0.508633	0	192.534	0.532894	0	9.68022	4.06877	0	6.4955	4.06877
PRSS2	0	0	0	38.2833	8.66135	0.182669	0.068395	49.3508	0.884741	0	5.89176	1.64071	0.132106	4.27208	1.64071
PRSS3	1.95415	3.96851	2.30795	3.87418	0.157752	0.067688	86.7683	6.04837	2.91015	0.718626	0	2.21944	0.487518	0.23086	2.21944
PRSS8	0.341206	0.445395	0.281081	0.692238	0.864044	0.522208	138.01	0.175547	39.7955	4.17481	78.8081	58.3063	33.5143	0.313244	58.3063
PRSS12	18.8424	18.4882	20.3722	0.458985	0.657733	1.02072	7.66171	0	0.89458	0.532952	10.2181	3.1315	3.21425	0.061641	3.1315
PRSS16	2.50609	1.63296	2.52746	3.34454	0.509934	0.147131	7.8782	0.090776	1.0533	0.069134	7.84169	5.49608	2.03366	0.43203	5.49608
PRSS21	128.612	94.3951	76.5762	0	0.076957	0.066065	1.67765	0	0.057965	0.254795	9.55476	0.590614	3.23474	1.92843	0.590614
PRSS22	0.101556	0.036613	0.231044	0	0.37672	0	1.41063	0	1.327	0.258526	5.80775	3.10589	6.59998	0.288451	3.10589
PRSS23	29.8685	26.3921	38.614	14.383	16.5954	16.6887	31.5356	5.84493	22.9616	7.54152	43.3239	21.4289	44.6222	13.2223	21.4289
PRSS27	2.81799	3.39489	2.26253	0.148439	0.711715	0.561743	0.380826	0.048968	0.223959	0.048781	0.361494	0.252933	1.02694	0.70671	0.252933
PRSS33	0.080001	0.086848	0.036538	0	0	0	0.064543	0	0	0	0	0.171361	0.124252	0	0.171361
PRSS35	5.64395	3.22498	6.28833	6.32942	0.690101	1.70969	0.302818	3.12503	1.09437	0.204353	1.77255	0.428229	2.7563	0.507569	0.428229
PRSS36	1.50529	1.37053	1.31587	0.138874	1.28344	0.666537	1.11996	0.122373	0.238045	0.580049	1.00198	0.462381	0.105899	0.51177	0.462381
PRSS37	21.5642	58.778	25.5398	0.094892	0	0	0	0	0	0	0.06574	0.063754	0	0	0.063754
PRSS38	7.48467	5.78322	3.66181	0	0	0	0	0	0	0	0	0	0	0	0
PRSS41	2.70794	3.09514	2.00879	0	0	0	0.048138	0	0	0	0.131907	0	0	0	0
PRSS45	2.52444	2.81684	0.908353	0	0	0.169995	0	0.170896	0.29843	0.08293	0.177574	0	0.122805	0.093737	0
PRSS46	6.83305	9.9029	9.45894	0.366788	0.189135	0	0	0	0	0	0.168438	0.080623	0.467449	0.088881	0.080623
PRSS48	1.26797	0.565853	0.784901	0	0	0	0	0	0	0	0	0	0	0	0
PRSS50	57.2194	64.3415	43.2073	0.377098	0	0.275854	0	0.108213	0.399941	0	0	0	0	0.200019	0
PRSS51	0.859198	1.87299	1.52382	0	0.036591	0.031604	0.047111	0.029457	0.083097	0.059747	0.31396	0.030551	0.090565	0.230968	0.062515
PRSS53	1.47372	1.40518	1.38087	1.07228	1.31147	0.452641	0.685549	0.336096	0.543436	1.23308	2.2437	0.685067	0.315835	3.24479	0.685067
PRSS54	38.1185	79.0964	55.5242	0	0	0	0	0	0	0	0.053784	0	0	0	0
PRSS55	20.3501	40.6865	24.0099	0	0	0	0	0	0.060318	0	0	0	0	0	0
PRSS56	0.570935	1.62022	1.69007	0	0	0	0	0	0	0	0	0	0.686509	0.033358	0
PRSS57	0	0	0	0.103248	0.080887	0	0	0	0	0	0.071404	0	0.099988	0.677526	0
PRSS58	9.48902	52.7905	31.3481	0	0	0	0	0	0	0	0	0	0	0	0
