# Supplementary material for: A gene deriving from the ancestral sex chromosomes was lost from the X and retained on the Y chromosome in eutherian mammals
Source: BMC Biol. 2022 Jun 9;20:133. doi: 10.1186/s12915-022-01338-8 (PMC9178871; doi:10.1186/s12915-022-01338-8)
Supplement: Supplementary file 7 — Additional file 7. Breeding of PRSSLY mutant mice. [file 12915_2022_1338_MOESM7_ESM.xlsx]

## Sheet: Sheet1
Additional file 7: Breeding of PRSSLY mutant mice. N indicates generation number (i.e. N2=2 generations backcrossed to wild-type B6)
Breeding pair
Delta407 founder	Litter 1	Litter 2	Litter 3	Litter 4	Litter 5	Litter 6	Litter 7	Litter 8	Litter 9	Litter 10	Totals
Total number of mice	4	7	9	4	6	14	12	19	9	0	84
Male	1	3	4	1	1	7	7	9	5		38
Female	3	4	5	3	5	7	5	10	4		46
Delta407-N2B
Total number of mice	1	6	8	7	11	9	0	0	0	0	42
Male	0	2	3	2	6	3					16
Female	1	4	5	5	5	6					26
Delta407-N2A
Total number of mice	9	11	8	9	4	7	0	0	0	0	48
Male	4	3	3	3	3	3					19
Female	5	8	5	6	1	4					29
Delta407-N3B
Total number of mice	10	8	9	5	0	0	0	0	0	0	32
Male	5	7	7	1							20
Female	5	1	2	4							12
Delta407-N3A
Total number of mice	10	5	8	7	3	0	0	0	0	0	33
Male	5	3	6	5	1						20
Female	5	2	2	2	2						13
Delta407-N4A
Total number of mice	5	1	3	5	0	0	0	0	0	0	14
Male	2	1	2	1							6
Female	3	0	1	4							8
Delta407-N4B
Total number of mice	5	0	0	0	0	0	0	0	0	0	5
Male	2										2
Female	3										3
Delta407-N4D
Total number of mice	11	0	0	0	0	0	0	0	0	0	11
Male	7										7
Female	4										4
Delta407-N4E
Total number of mice	3	0	0	0	0	0	0	0	0	0	3
Male	3	0									3
Female	0	0									0
Delta407-N4B
Total number of mice	2	8	2	4	0	0	0	0	0	0	16
Male	1	4	1	1							7
Female	1	4	1	3							9
Delta407-N5A
Total number of mice	5	0	0	0	0	0	0	0	0	0	5
Male	2										2
Female	3										3
Delta14-N2A
Total number of mice	5	9	8	2	4	7	0	0	0	0	35
Male	2	5	1	1	1	4					14
Female	3	4	7	1	3	3					21
Delta14-N3A
Total number of mice	8	7	3	8	0	0	0	0	0	0	26
Male	5	2	1	5							13
Female	3	5	2	3							13
Delta14-N4A
Total number of mice	5	5	0	0	0	0	0	0	0	0	10
Male	4	4									8
Female	1	1									2
Delta14-N4B
Total number of mice	6	3	6	9	0	0	0	0	0	0	24
Male	4	3	4	3							14
Female	2	0	2	6							10
Delta47 N2B
Total number of mice	8	10	8	10	1	0	0	0	0	0	37
Male	3	8	2	3	1						17
Female	5	2	6	7	0						20
Delta47 N2C
Total number of mice	7	9	12	3	2	0	0	0	0	0	33
Male	3	3	7	1	1						15
Female	4	6	5	2	1						18
Delta47 N2D
Total number of mice	9	4	11	9	0	0	0	0	0	0	33
Male	2	1	2	5							10
Female	7	3	9	4							23
Delta47 N2A
Total number of mice	5	8	0	0	0	0	0	0	0	0	13
Male	4	4									8
Female	1	4									5
Delta47 N3A
Total number of mice	8	3	1	7	0	0	0	0	0	0	19
Male	4	2	0	4							10
Female	4	1	1	3							9
Delta47 N3B
Total number of mice	4	11	11	7	0	0	0	0	0	0	33
Male	2	5	5	4							16
Female	2	6	6	3							17
Delta47 N4A
Total number of mice	3	2	2	0	0	0	0	0	0	0	7
Male	0	0	2								2
Female	3	2	0								5
ins289-N2B
Total number of mice	3	4	2	7	4	4	0	0	0	0	24
Male	0	3	0	2	1	3					9
Female	3	1	2	5	3	1					15
ins289-N2D
Total number of mice	7	7	0	0	0	0	0	0	0	0	14
Male	4	5									9
Female	3	2									5
Control founder (control)
Total number of mice	6	10	5	5	5	3	8	17	17	5	81
Male	3	5	1	3	2	3	5	6	8	3	39
Female	3	5	4	2	3	0	3	11	9	2	42
Control-N2G
Total number of mice	9	0	0	0	0	0	0	0	0	0	9
Male	5										5
Female	4										4
Control-N2H
Total number of mice	7	10	9	0	0	0	0	0	0	0	26
Male	3	5	6								14
Female	4	5	3								12
Control-N2C
Total number of mice	9	0	0	0	0	0	0	0	0	0	9
Male	5										5
Female	4										4
Control-N2G
Total number of mice	9	8	8	0	0	0	0	0	0	0	25
Male	5	6	5								16
Female	4	2	3								9
Control-N2F
Total number of mice	6	8	10	0	0	0	0	0	0	0	24
Male	3	5	6								14
Female	3	3	4								10
Control-N2F
Total number of mice	8	10	5	7	0	0	0	0	0	0	30
Male	3	3	1	4							11
Female	5	7	4	3							19
Control-N3I
Total number of mice	0	8	0	0	0	0	0	0	0	0	8
Male	0	4									4
Female	0	4									4
Control-N2G
Total number of mice	7	4	5	8	0	0	0	0	0	0	24
Male	4	4	3	3							14
Female	3	0	2	5							10
Control-N2H
Total number of mice	9	10	0	0	0	0	0	0	0	0	19
Male	4	7									11
Female	5	3									8
