# Supplementary material for: A gene deriving from the ancestral sex chromosomes was lost from the X and retained on the Y chromosome in eutherian mammals
Source: BMC Biol. 2022 Jun 9;20:133. doi: 10.1186/s12915-022-01338-8 (PMC9178871; doi:10.1186/s12915-022-01338-8)
Supplement: Supplementary file 8 — Additional file 8. PCR assays across mouse Y long arm in PRSSLY mutant mice. [file 12915_2022_1338_MOESM8_ESM.xlsx]

## Sheet: Sheet1
Additional file 8: PCR assays across mouse Y long arm
					Animal#	7975	7963	7902	7917	7742	7810	7880	7877	7743	7969	2617	2618
Primer	Left	Right	position (bp)	size (bp)	allele	3-1	3-1	3-2	3-2	3-3	3-3	2-1	2-1	3-3	3-3	Control	Control	Negative
						12bp del	12bp del	large del	large del	14bp del	14bp del	del	del	MTI insert	MTI insert	female	male	control
3302f	GGTGCTTAATCGGCAAACAT	TCACCCTAAGACCAATTGCC	1	414		yes	yes	faint	yes	yes	yes	yes	yes	yes	yes	no	yes	no
1911f	GACGGGTTGTGAATCCTACCTA	GAGTGGTGCTCACTCAACCA	3878693	322		yes	yes	yes	yes	yes	yes	yes	yes	yes	yes	no	yes	no
1958f	CAGCAAGGCCAGACCTACTC	GCTCTGAATGCCACAGATGA	9457799	695		yes	yes	no	yes	yes	yes	yes	yes	yes	yes	no	yes	no
2821f	TGCCATTGTCACCACAAAGT	GGGTGTTCAGGTTTCCGA	15413182	573		yes	yes	yes	yes	yes	yes	yes	yes	yes	yes	no	yes	no
1960f	TGGTTTTATGTAAATCACTGGCA	GAAACCACCTGTTTGCTATCATT	19473991	473		yes	yes	yes	yes	yes	yes	yes	yes	yes	yes	no	yes	no
3192f	ACCCCATGCCTCATACACA	TGCGTGTTGGCAATTATAAGAC	23556262	419		yes	yes	yes	yes	yes	yes	yes	yes	yes	yes	no	yes	no
2430f	TGTTACTCGCACCAAGCAAG	TGTGTGCCATGTTTGCACA	30010239	408		yes	yes	yes	yes	faint	yes	yes	yes	yes	yes	no	yes	no
2137f	AAAGAGCCACTGGGGAAATT	CTTTGTTCATGGGGTATTATACCC	35483708	451		yes	yes	yes	yes	yes	yes	yes	yes	yes	yes	yes (long)	yes	no
3045f	GACTGAAGCCAAGACAAGCC	ATTGCCTGGCACTGTGAAAT	40202291	282		yes	yes	yes	yes	yes	yes	yes	yes	yes	yes	no	yes	no
3161f	GATAAGACCCAGGACCTGCC	TGCTCTTCCTGTCCTGACCT	45399958	544		yes	yes	faint	yes	yes	yes	yes	yes	yes	yes	no	yes	no
2279f	CCCAGTGCCAAATCACTTTT	TACTAAATGGAAGGGAAATCTTCAAT	54137520	463		yes	faint	yes	yes	yes	yes	yes	yes	yes	yes	no	yes	no
2955f	AGGGAGTGTACAAACTGCCG	GCAGTTCAGCACATCTGGAA	60256344	746		yes	yes	faint	yes	yes	yes	yes	yes	yes	yes	no	yes	no
2895f	CCTGGGTTCATTAACGTGCT	CCCCTTATGAACAACATGAATTTAAT	65284541	415		yes	yes	faint	yes	yes	yes	yes	yes	yes	yes	no	yes	no
1933f	AGATGCTCCAGTCCATTAGTTG	CCTTAGAACCAACGTTATATTTCTGAA	69890872	176		yes	yes	yes	yes	yes	yes	yes	yes	yes	yes	no	yes	no
2047f	CATTAGGCATAGAGTGTGAACTACATG	CACAACCACCACCATACCAA	76684560	521		yes	yes	yes	yes	yes	yes	yes	yes	yes	yes	no	yes	no
1995f	TCCTTCATGTTGAGTTTCATGG	CCTTGGCATATATCCAACATGTAA	81341030	348		yes	yes	yes	yes	yes	yes	yes	yes	yes	yes	no	yes	no
1974f	TGGTCAACAATTTCCTACTGAAGTAT	GTAGTGTTGGCATTGGGCTT	84585400	843		yes	yes	no	yes	yes	yes	yes	yes	yes	yes	no	yes	no
1964f	ACGCAGGCAGATCTCAGAAT	TACCAGGTGTACAGGGATGG	89404959	685		faint	faint	no	yes	yes	yes	yes	yes	yes	yes	no	yes	no
